# Supplementary material for: Construction of intracellular asymmetry and asymmetric division in Escherichia coli
Source: Nat Commun. 2021 Feb 9;12:888. doi: 10.1038/s41467-021-21135-1 (PMC7873278; doi:10.1038/s41467-021-21135-1)
Supplement: Supplementary file 4 — Supplementary Data 1 [file 41467_2021_21135_MOESM4_ESM.xlsx]

## Sheet: Supp Data 1
Plasmids used in this study
Name	Description of circuit structure	Complete sequence of the circuit	Vector	Reference
p113-RP	mRFP-PopZ expressed under J23113 promoter	GAATTCGCGGCCGCTTCTAGAGCTGATGGCTAGCTCAGTCCTAGGGATTATGCTAGCTACTAGAGATTAAAGAGGAGAAATACTAGATGGCTTCCTCCGAAGACGTTATCAAAGAGTTCATGCGTTTCAAAGTTCGTATGGAAGGTTCCGTTAACGGTCACGAGTTCGAAATCGAAGGTGAAGGTGAAGGTCGTCCGTACGAAGGTACCCAGACCGCTAAACTGAAAGTTACCAAAGGTGGTCCGCTGCCGTTCGCTTGGGACATCCTGTCCCCGCAGTTCCAGTACGGTTCCAAAGCTTACGTTAAACACCCGGCTGACATCCCGGACTACCTGAAACTGTCCTTCCCGGAAGGTTTCAAATGGGAACGTGTTATGAACTTCGAAGACGGTGGTGTTG…	pSB1C3	This study
p117-RP	mRFP-PopZ expressed under J23117 promoter	GAATTCGCGGCCGCTTCTAGAGTTGACAGCTAGCTCAGTCCTAGGGATTGTGCTAGCTACTAGAGATTAAAGAGGAGAAATACTAGATGGCTTCCTCCGAAGACGTTATCAAAGAGTTCATGCGTTTCAAAGTTCGTATGGAAGGTTCCGTTAACGGTCACGAGTTCGAAATCGAAGGTGAAGGTGAAGGTCGTCCGTACGAAGGTACCCAGACCGCTAAACTGAAAGTTACCAAAGGTGGTCCGCTGCCGTTCGCTTGGGACATCCTGTCCCCGCAGTTCCAGTACGGTTCCAAAGCTTACGTTAAACACCCGGCTGACATCCCGGACTACCTGAAACTGTCCTTCCCGGAAGGTTTCAAATGGGAACGTGTTATGAACTTCGAAGACGGTGGTGTTG…	pSB1C3	This study
p116-RP	mRFP-PopZ expressed under J23116 promoter	GAATTCGCGGCCGCTTCTAGAGTTGACAGCTAGCTCAGTCCTAGGGACTATGCTAGCTACTAGAGATTAAAGAGGAGAAATACTAGATGGCTTCCTCCGAAGACGTTATCAAAGAGTTCATGCGTTTCAAAGTTCGTATGGAAGGTTCCGTTAACGGTCACGAGTTCGAAATCGAAGGTGAAGGTGAAGGTCGTCCGTACGAAGGTACCCAGACCGCTAAACTGAAAGTTACCAAAGGTGGTCCGCTGCCGTTCGCTTGGGACATCCTGTCCCCGCAGTTCCAGTACGGTTCCAAAGCTTACGTTAAACACCCGGCTGACATCCCGGACTACCTGAAACTGTCCTTCCCGGAAGGTTTCAAATGGGAACGTGTTATGAACTTCGAAGACGGTGGTGTTG…	pSB1C3	This study
p106-RP	mRFP-PopZ expressed under J23106 promoter	GAATTCGCGGCCGCTTCTAGAGTTTACGGCTAGCTCAGTCCTAGGTATAGTGCTAGCTACTAGAGATTAAAGAGGAGAAATACTAGATGGCTTCCTCCGAAGACGTTATCAAAGAGTTCATGCGTTTCAAAGTTCGTATGGAAGGTTCCGTTAACGGTCACGAGTTCGAAATCGAAGGTGAAGGTGAAGGTCGTCCGTACGAAGGTACCCAGACCGCTAAACTGAAAGTTACCAAAGGTGGTCCGCTGCCGTTCGCTTGGGACATCCTGTCCCCGCAGTTCCAGTACGGTTCCAAAGCTTACGTTAAACACCCGGCTGACATCCCGGACTACCTGAAACTGTCCTTCCCGGAAGGTTTCAAATGGGAACGTGTTATGAACTTCGAAGACGGTGGTGTTG…	pSB1C3	This study
p100-RP	mRFP-PopZ expressed under J23100 promoter	GAATTCGCGGCCGCTTCTAGAGTTGACGGCTAGCTCAGTCCTAGGTACAGTGCTAGCTACTAGAGATTAAAGAGGAGAAATACTAGATGGCTTCCTCCGAAGACGTTATCAAAGAGTTCATGCGTTTCAAAGTTCGTATGGAAGGTTCCGTTAACGGTCACGAGTTCGAAATCGAAGGTGAAGGTGAAGGTCGTCCGTACGAAGGTACCCAGACCGCTAAACTGAAAGTTACCAAAGGTGGTCCGCTGCCGTTCGCTTGGGACATCCTGTCCCCGCAGTTCCAGTACGGTTCCAAAGCTTACGTTAAACACCCGGCTGACATCCCGGACTACCTGAAACTGTCCTTCCCGGAAGGTTTCAAATGGGAACGTGTTATGAACTTCGAAGACGGTGGTGTTG…	pSB1C3	This study
p116-RPΔC	mRFP-PopZΔC expressed under J23116 promoter	GAATTCGCGGCCGCTTCTAGAGTTGACAGCTAGCTCAGTCCTAGGGACTATGCTAGCTACTAGAGATTAAAGAGGAGAAATACTAGATGGCTTCCTCCGAAGACGTTATCAAAGAGTTCATGCGTTTCAAAGTTCGTATGGAAGGTTCCGTTAACGGTCACGAGTTCGAAATCGAAGGTGAAGGTGAAGGTCGTCCGTACGAAGGTACCCAGACCGCTAAACTGAAAGTTACCAAAGGTGGTCCGCTGCCGTTCGCTTGGGACATCCTGTCCCCGCAGTTCCAGTACGGTTCCAAAGCTTACGTTAAACACCCGGCTGACATCCCGGACTACCTGAAACTGTCCTTCCCGGAAGGTTTCAAATGGGAACGTGTTATGAACTTCGAAGACGGTGGTGTTG…	pSB1C3	This study
pBAD-RP	mRFP-PopZ expressed under pBAD promoter	GAATTCGCGGCCGCTTCTAGAGCTTATGACAACTTGacggctacatcattcactttttcttcacaaccggcacggaactcgctcgggctggccccggtgcattttttaaatacccgcgagaaatagagttgatcgtcaaaaccaacattgcgaccgacggtggcgataggcatccgggtggtgctcaaaagcagcttcgcctggctgatacgttggtcctcgcgccagcttaagacgctaatccctaactgctggcggaaaagatgtgacagacgcgacggcgacaagcaaacatgctgtgcgacgctggcgatatcaaaattgctgtctgccaggtgatcgctgatgtactgacaagcctcgcgtacccgattatccatcggtggatggagcgactcg…	pSB1C3	This study
p113-mWasabi	mWasabi expressed under J23113 promoter	GAATTCGCGGCCGCTTCTAGAGCTGATGGCTAGCTCAGTCCTAGGGATTATGCTAGCTACTAGAGAAAGAGGAGAAATACTAGATGGTGAGCAAGGGCGAGGAGACCACAATGGGCGTAATCAAGCCCGACATGAAGATCAAGCTGAAGATGGAGGGCAACGTGAATGGCCACGCCTTCGTGATCGAGGGCGAGGGCGAGGGCAAGCCCTACGACGGCACCAACACCATCAACCTGGAGGTGAAGGAGGGAGCCCCCCTGCCCTTCTCCTACGACATTCTGACCACCGCGTTCAGTTACGGCAACAGGGCCTTCACCAAGTACCCCGACGACATCCCCAACTACTTCAAGCAGTCCTTCCCCGAGGGCTACTCTTGGGAGCGCACCATGACCTTCGAGG…	pSB1C3	This study
p117-mWasabi	mWasabi expressed under J23117 promoter	GAATTCGCGGCCGCTTCTAGAGTTGACAGCTAGCTCAGTCCTAGGGATTGTGCTAGCTACTAGAGAAAGAGGAGAAATACTAGATGGTGAGCAAGGGCGAGGAGACCACAATGGGCGTAATCAAGCCCGACATGAAGATCAAGCTGAAGATGGAGGGCAACGTGAATGGCCACGCCTTCGTGATCGAGGGCGAGGGCGAGGGCAAGCCCTACGACGGCACCAACACCATCAACCTGGAGGTGAAGGAGGGAGCCCCCCTGCCCTTCTCCTACGACATTCTGACCACCGCGTTCAGTTACGGCAACAGGGCCTTCACCAAGTACCCCGACGACATCCCCAACTACTTCAAGCAGTCCTTCCCCGAGGGCTACTCTTGGGAGCGCACCATGACCTTCGAGG…	pSB1C3	This study
p116-mWasabi	mWasabi expressed under J23116 promoter	GAATTCGCGGCCGCTTCTAGAGTTGACAGCTAGCTCAGTCCTAGGGACTATGCTAGCTACTAGAGAAAGAGGAGAAATACTAGATGGTGAGCAAGGGCGAGGAGACCACAATGGGCGTAATCAAGCCCGACATGAAGATCAAGCTGAAGATGGAGGGCAACGTGAATGGCCACGCCTTCGTGATCGAGGGCGAGGGCGAGGGCAAGCCCTACGACGGCACCAACACCATCAACCTGGAGGTGAAGGAGGGAGCCCCCCTGCCCTTCTCCTACGACATTCTGACCACCGCGTTCAGTTACGGCAACAGGGCCTTCACCAAGTACCCCGACGACATCCCCAACTACTTCAAGCAGTCCTTCCCCGAGGGCTACTCTTGGGAGCGCACCATGACCTTCGAGG…	pSB1C3	This study
p105-mWasabi	mWasabi expressed under J23105 promoter	GAATTCGCGGCCGCTTCTAGAGTTTACGGCTAGCTCAGTCCTAGGTACTATGCTAGCTACTAGAGAAAGAGGAGAAATACTAGATGGTGAGCAAGGGCGAGGAGACCACAATGGGCGTAATCAAGCCCGACATGAAGATCAAGCTGAAGATGGAGGGCAACGTGAATGGCCACGCCTTCGTGATCGAGGGCGAGGGCGAGGGCAAGCCCTACGACGGCACCAACACCATCAACCTGGAGGTGAAGGAGGGAGCCCCCCTGCCCTTCTCCTACGACATTCTGACCACCGCGTTCAGTTACGGCAACAGGGCCTTCACCAAGTACCCCGACGACATCCCCAACTACTTCAAGCAGTCCTTCCCCGAGGGCTACTCTTGGGAGCGCACCATGACCTTCGAGG…	pSB1C3	This study
p106-mWasabi	mWasabi expressed under J23106 promoter	GAATTCGCGGCCGCTTCTAGAGTTTACGGCTAGCTCAGTCCTAGGTATAGTGCTAGCTACTAGAGAAAGAGGAGAAATACTAGATGGTGAGCAAGGGCGAGGAGACCACAATGGGCGTAATCAAGCCCGACATGAAGATCAAGCTGAAGATGGAGGGCAACGTGAATGGCCACGCCTTCGTGATCGAGGGCGAGGGCGAGGGCAAGCCCTACGACGGCACCAACACCATCAACCTGGAGGTGAAGGAGGGAGCCCCCCTGCCCTTCTCCTACGACATTCTGACCACCGCGTTCAGTTACGGCAACAGGGCCTTCACCAAGTACCCCGACGACATCCCCAACTACTTCAAGCAGTCCTTCCCCGAGGGCTACTCTTGGGAGCGCACCATGACCTTCGAGG…	pSB1C3	This study
p100-mWasabi	mWasabi expressed under J23100 promoter	GAATTCGCGGCCGCTTCTAGAGTTGACGGCTAGCTCAGTCCTAGGTACAGTGCTAGCTACTAGAGAAAGAGGAGAAATACTAGATGGTGAGCAAGGGCGAGGAGACCACAATGGGCGTAATCAAGCCCGACATGAAGATCAAGCTGAAGATGGAGGGCAACGTGAATGGCCACGCCTTCGTGATCGAGGGCGAGGGCGAGGGCAAGCCCTACGACGGCACCAACACCATCAACCTGGAGGTGAAGGAGGGAGCCCCCCTGCCCTTCTCCTACGACATTCTGACCACCGCGTTCAGTTACGGCAACAGGGCCTTCACCAAGTACCCCGACGACATCCCCAACTACTTCAAGCAGTCCTTCCCCGAGGGCTACTCTTGGGAGCGCACCATGACCTTCGAGG…	pSB1C3	This study
p106-sfGFP-p116RP	sfGFP expressed under J23106 promoter; mRFP-PopZ expressed under J23116 promoter	GGAATTCGCGGCCGCTTCTAGAGTTGACAGCTAGCTCAGTCCTAGGGACTATGCTAGCTACTAGAGATTAAAGAGGAGAAATACTAGATGGCTTCCTCCGAAGACGTTATCAAAGAGTTCATGCGTTTCAAAGTTCGTATGGAAGGTTCCGTTAACGGTCACGAGTTCGAAATCGAAGGTGAAGGTGAAGGTCGTCCGTACGAAGGTACCCAGACCGCTAAACTGAAAGTTACCAAAGGTGGTCCGCTGCCGTTCGCTTGGGACATCCTGTCCCCGCAGTTCCAGTACGGTTCCAAAGCTTACGTTAAACACCCGGCTGACATCCCGGACTACCTGAAACTGTCCTTCCCGGAAGGTTTCAAATGGGAACGTGTTATGAACTTCGAAGACGGTGGTGTT…	pSB1C3	This study
p117-YS	SpmX-EYFP expressed under J23117 promoter	gAATTCGCGGCCGCTTCTAGAGTTGACAGCTAGCTCAGTCCTAGggattgtgctagcTACTAGAGAAAGAGGAGAAATACTAGATGAAACCGCGTCATCAGGTCTCCCGGGCCGCCGTCGATCTCATCAAGAGATTCGAAGGGTACCGTCAGAAGGCCGCGCAGCTCCCCGACGGGCGCTGGACGGTCGGCTATGGCCACACCCTGACCGCCCGCGAGGGCGCCTCTGTCTCGGAAAAGGACGCCGAGGCGCTGCTGCTCTATGATCTCATCTCGGTCGCCCATTCGGTGAACGAGCACACCTACACGCCGCTGAACCAGAACCAGTTCGACGCGTTGGTGTGCTTCGCCTTCAATATCGGCCTCGACAACTTCCTCCGCTCGGGCGTCCTGCGCCGGA…	pSB1C3	This study
p117-YSΔC	SpmXΔC-EYFP expressed under J23117 promoter	gAATTCGCGGCCGCTTCTAGAGTTGACAGCTAGCTCAGTCCTAGggattgtgctagcTACTAGAGAAAGAGGAGAAATACTAGATGAAACCGCGTCATCAGGTCTCCCGGGCCGCCGTCGATCTCATCAAGAGATTCGAAGGGTACCGTCAGAAGGCCGCGCAGCTCCCCGACGGGCGCTGGACGGTCGGCTATGGCCACACCCTGACCGCCCGCGAGGGCGCCTCTGTCTCGGAAAAGGACGCCGAGGCGCTGCTGCTCTATGATCTCATCTCGGTCGCCCATTCGGTGAACGAGCACACCTACACGCCGCTGAACCAGAACCAGTTCGACGCGTTGGTGTGCTTCGCCTTCAATATCGGCCTCGACAACTTCCTCCGCTCGGGCGTCCTGCGCCGGA…	pSB1C3	This study
p113-GSΔC	SpmXΔC-sfGFP expressed under J23113 promoter	tgccacctgacgtctaagaaaccattattatcatgacattaacctataaaaataggcgtatcacgaggcagaatttcagataaaaaaaatccttagctttcgctaaggatgatttctgGAATTCGCGGCCGCTTCTAGAGCTGATGGCTAGCTCAGTCCTAGGGATTATGCTAGCTACTAGAGAAAGAGGAGAAATACTAGATGAAACCGCGTCATCAGGTCTCCCGGGCCGCCGTCGATCTCATCAAGAGATTCGAAGGGTACCGTCAGAAGGCCGCGCAGCTCCCCGACGGGCGCTGGACGGTCGGCTATGGCCACACCCTGACCGCCCGCGAGGGCGCCTCTGTCTCGGAAAAGGACGCCGAGGCGCTGCTGCTCTATGATCTCATCTCGGTCGCC…	pSB1C3	This study
p113-GSΔC-p116-RP	SpmXΔC-sfGFP expressed under J23113 promoter; mRFP-PopZ expressed under J23116 promoter	tgccacctgacgtctaagaaaccattattatcatgacattaacctataaaaataggcgtatcacgaggcagaatttcagataaaaaaaatccttagctttcgctaaggatgatttctgGAATTCCGGCTCTAGAGCAGTATATAAACGCAGAAAGGCCCACCCGAAGGTGAGCCAGTGTGACTCTAGTAGAGAGCGTTCACCGACAAACAACAGATAAAACGAAAGGCCCAGTCTTTCGACTGAGCCTTTCGTTTTATTTGATGCCTGGCTCTAGTTTAACAACATCCTGGACAACAGGCGCCGCGTCCCCGAGAGATACGCTGCACTTCTTCCTCAACCTTGGTCTCGACGATGCGCGGCAGGTTCTGGTCCAGCCACTCCTTGAGCAGCGGGCGCAG…	pSB1C3	This study
p117-BIFC	α and β halves of EYFP both fused to SpmXΔC and expressed under J23117 promoter	GAATTCCGGCCGCTTCTAGAATATAAACGCAGAAAGGCCCACCCGAAGGTGAGCCAGTGTGACTCTAGTAGAGAGCGTTCACCGACAAACAACAGATAAAACGAAAGGCCCAGTCTTTCGACTGAGCCTTTCGTTTTATTTGATGCCTGGCTCTAGTTTACGGCGTGAGGAACAGAGTCTTCTCGGCGGAGCGGCGGCGAACCAGTGCATCGATGACGATGCGCTCGCCCTCGAAATCGGCCTTGCGCCACATCTCCATCGCGCACGCGGCTTGCAGCAGCGAGCCCTCGTTGATCCGGCGCAGGACGCCCGAGCGGAGGAAGTTGTCGAGGCCGATATTGAAGGCGAAGCACACCAACGCGTCGAACTGGTTCTGGTTCAGCGGCGTGTAGGTGTGCT…	pSB1C3	This study
p117-BIFC-p116-RP	α and β halves of EYFP both fused to SpmXΔC and expressed under J23117 promoter; mRFP-PopZ expressed under J23116 promoter	GAATTCCGGCCGCTTCTAGAATATAAACGCAGAAAGGCCCACCCGAAGGTGAGCCAGTGTGACTCTAGTAGAGAGCGTTCACCGACAAACAACAGATAAAACGAAAGGCCCAGTCTTTCGACTGAGCCTTTCGTTTTATTTGATGCCTGGCTCTAGTTTACGGCGTGAGGAACAGAGTCTTCTCGGCGGAGCGGCGGCGAACCAGTGCATCGATGACGATGCGCTCGCCCTCGAAATCGGCCTTGCGCCACATCTCCATCGCGCACGCGGCTTGCAGCAGCGAGCCCTCGTTGATCCGGCGCAGGACGCCCGAGCGGAGGAAGTTGTCGAGGCCGATATTGAAGGCGAAGCACACCAACGCGTCGAACTGGTTCTGGTTCAGCGGCGTGTAGGTGTGCT…	pSB1C3	This study
pTac-NatNC	Native split N (core) and C-terminal (sigma) of T7 RNA polymerase both expressed under Tac promoter; sfGFP-LAA expressed under T7 promoter	tgccacctgacgtctaagaaaccattattatcatgacattaacctataaaaataggcgtatcacgaggcagaatttcagataaaaaaaatccttagctttcgctaaggatgatttctggAATTCCGGCCGCTTCTAGAATATAAACAAAAAACCCCTCAAGACCCGTTTAGAGGCCCCAAGGGGTTATGCTAGGATCCTTATTAAGCACCTTATTACGCTGCCAgAGCGTAGTTTTCaTCATTAGCTGCTTTGTAGAGCTCATCCATGCCATGTGTAATCCCAGCAGCAGTTACAAACTCAAGAAGGACCATGTGGTCACGCTTTTCGTTGGGATCTTTCGAAAGGACAGATTGTGTCGACAGGTAATGGTTGTCTGGTAAAAGGACAGGGCCATCGCC…	pSB1C3	This study; Chris Voigt Lab1
pTac-NC	PACE-evolved split N (core) and C-terminal (sigma) of T7 RNA polymerase both expressed under Tac promoter; sfGFP-LAA expressed under T7 promoter	tgccacctgacgtctaagaaaccattattatcatgacattaacctataaaaataggcgtatcacgaggcagaatttcagataaaaaaaatccttagctttcgctaaggatgatttctggAATTCCGGCCGCTTCTAGAATATAAACAAAAAACCCCTCAAGACCCGTTTAGAGGCCCCAAGGGGTTATGCTAGGATCCTTATTAAGCACCTTATTACGCTGCCAgAGCGTAGTTTTCaTCATTAGCTGCTTTGTAGAGCTCATCCATGCCATGTGTAATCCCAGCAGCAGTTACAAACTCAAGAAGGACCATGTGGTCACGCTTTTCGTTGGGATCTTTCGAAAGGACAGATTGTGTCGACAGGTAATGGTTGTCTGGTAAAAGGACAGGGCCATCGCC…	pSB1C3	This study; Bryan Dickinson Lab2
pTac-NGS	PACE-evolved split N (core) terminal of T7 RNA polymerase-sfGFP-SpmXΔC expressed under Tac promoter	GAATTCGCGGCCGCTTCTAGAATATTCAGCAATTTGCCCGTGCCGAAGAAAGGCCCACCCGTGAAGGTGAGCCAGTGAGTTGATTGCTACGTAATGTCGGCCAATTCGCGCTAACTTACATTAATTGCGTTGCGCTCACTGCCCGCTTTCCAGTCGGGAAACCTGTCGTGCCAGCTGCATTAATGAATCGGCCAACGCGCGGGGAGAGGCGGTTTGCGTATTGGGCGCCAGGGTGGTTTTTCTTTTCACCAGTGAGACTGGCAACAGCTGATTGCCCTTCACCGCCTGGCCCTGAGAGAGTTGCAGCAAGCGGTCCACGCTGGTTTGCCCCAGCAGGCGAAAATCCTGTTTGATGGTGGTTAACGGCGGGATATAACATGAGCTATCTTCGGTATCGTC…	pSB1C3	This study
pTac-SGC	SpmXΔC-sfGFP-PACE-evolved split C (sigma) terminal of T7 RNA polymerase expressed under Tac promoter	gAATTCGCGGCCGCTTCTAGAATATTCAGCAATTTGCCCGTGCCGAAGAAAGGCCCACCCGTGAAGGTGAGCCAGTGAGTTGATTGCTACGTAATGTCGGCCAATTCGCGCTAACTTACATTAATTGCGTTGCGCTCACTGCCCGCTTTCCAGTCGGGAAACCTGTCGTGCCAGCTGCATTAATGAATCGGCCAACGCGCGGGGAGAGGCGGTTTGCGTATTGGGCGCCAGGGTGGTTTTTCTTTTCACCAGTGAGACTGGCAACAGCTGATTGCCCTTCACCGCCTGGCCCTGAGAGAGTTGCAGCAAGCGGTCCACGCTGGTTTGCCCCAGCAGGCGAAAATCCTGTTTGATGGTGGTTAACGGCGGGATATAACATGAGCTATCTTCGGTATCGTC…	pSB1C3	This study
pTac-NGS-p116-RP	PACE-evolved split N (core) terminal of T7 RNA polymerase-sfGFP-SpmXΔC expressed under Tac promoter; mRFP-PopZ expressed under J23116 promoter	GAATTCGCGGCCGCTTCTAGAATATTCAGCAATTTGCCCGTGCCGAAGAAAGGCCCACCCGTGAAGGTGAGCCAGTGAGTTGATTGCTACGTAATGTCGGCCAGAATTCGCGGCCGCTTCTAGAGTTGACAGCTAGCTCAGTCCTAGGGACTATGCTAGCTACTAGAGATTAAAGAGGAGAAATACTAGATGGCTTCCTCCGAAGACGTTATCAAAGAGTTCATGCGTTTCAAAGTTCGTATGGAAGGTTCCGTTAACGGTCACGAGTTCGAAATCGAAGGTGAAGGTGAAGGTCGTCCGTACGAAGGTACCCAGACCGCTAAACTGAAAGTTACCAAAGGTGGTCCGCTGCCGTTCGCTTGGGACATCCTGTCCCCGCAGTTCCAGTACGGTTCCAAA…	pSB1C3	This study
pTac-SGC-p116-RP	SpmXΔC-sfGFP-PACE-evolved split C (sigma) terminal of T7 RNA polymerase expressed under Tac promoter; mRFP-PopZ expressed under J23116 promoter	GAATTCGCGGCCGCTTCTAGAGTTGACAGCTAGCTCAGTCCTAGGGACTATGCTAGCTACTAGAGATTAAAGAGGAGAAATACTAGATGGCTTCCTCCGAAGACGTTATCAAAGAGTTCATGCGTTTCAAAGTTCGTATGGAAGGTTCCGTTAACGGTCACGAGTTCGAAATCGAAGGTGAAGGTGAAGGTCGTCCGTACGAAGGTACCCAGACCGCTAAACTGAAAGTTACCAAAGGTGGTCCGCTGCCGTTCGCTTGGGACATCCTGTCCCCGCAGTTCCAGTACGGTTCCAAAGCTTACGTTAAACACCCGGCTGACATCCCGGACTACCTGAAACTGTCCTTCCCGGAAGGTTTCAAATGGGAACGTGTTATGAACTTCGAAGACGGTGGTGTTG…	pSB1C3	This study
pTac-SGC-pTac-NBS	SpmXΔC-sfGFP-PACE-evolved split C (sigma) terminal of T7 RNA polymerase expressed under Tac promoter; PACE-evolved split N (core) terminal of T7 RNA polymerase-EBFP2-SpmXΔC expressed under Tac promoter;	gAATTCGCGGCCGCTTCTAGAATATTCAGCAATTTGCCCGTGCCGAAGAAAGGCCCACCCGTGAAGGTGAGCCAGTGAGTTGATTGCTACGTAATGTCGGCCAATTCGCGCTAACTTACATTAATTGCGTTGCGCTCACTGCCCGCTTTCCAGTCGGGAAACCTGTCGTGCCAGCTGCATTAATGAATCGGCCAACGCGCGGGGAGAGGCGGTTTGCGTATTGGGCGCCAGGGTGGTTTTTCTTTTCACCAGTGAGACTGGCAACAGCTGATTGCCCTTCACCGCCTGGCCCTGAGAGAGTTGCAGCAAGCGGTCCACGCTGGTTTGCCCCAGCAGGCGAAAATCCTGTTTGATGGTGGTTAACGGCGGGATATAACATGAGCTATCTTCGGTATCGTC…	pSB1C3	This study
pTac-SGC-pTac-NBS-p116-RP	SpmXΔC-sfGFP-PACE-evolved split C (sigma) terminal of T7 RNA polymerase expressed under Tac promoter; PACE-evolved split N (core) terminal of T7 RNA polymerase-EBFP2-SpmXΔC expressed under Tac promoter; mRFP-PopZ expressed under J23116 promoter	gAATTCGCGGCCGCTTCTAGAATATTCAGCAATTTGCCCGTGCCGAAGAAAGGCCCACCCGTGAAGGTGAGCCAGTGAGTTGATTGCTACGTAATGTCGGCCAATTCGCGCTAACTTACATTAATTGCGTTGCGCTCACTGCCCGCTTTCCAGTCGGGAAACCTGTCGTGCCAGCTGCATTAATGAATCGGCCAACGCGCGGGGAGAGGCGGTTTGCGTATTGGGCGCCAGGGTGGTTTTTCTTTTCACCAGTGAGACTGGCAACAGCTGATTGCCCTTCACCGCCTGGCCCTGAGAGAGTTGCAGCAAGCGGTCCACGCTGGTTTGCCCCAGCAGGCGAAAATCCTGTTTGATGGTGGTTAACGGCGGGATATAACATGAGCTATCTTCGGTATCGTC…	pSB1C3	This study
pNSSCG	PACE-evolved split N (core) terminal of T7 RNA polymerase-SpmXΔC and SpmXΔC-PACE-evolved split C (sigma) terminal of T7 RNA polymerase both expressed under Tac promoter; sfGFP-LAA expressed under T7 promoter	aaagcatttatgcaagttgtcgaggctgacatgctctctaagggtctactcggtggcgaggcgtggtcttcgtggcataaggaagactctattcatgtaggagtacgctgcatcgagatgctcattgagtcaaccggaatggttagcttacaccgccaaaatgctggcgtagtaggtcaagactctgagactatcgaactcgcacctgaatacgctgaggctatcgcaacccgtgcaggtgcgctggctggcatctctccgatgttccaaccttgcgtagttcctcctaagccgtggactggcattactggtggtggctattgggctaacggtcgtcgtcctctggcgctggtgcgtactcacagtaagaaagcactgatgcgctacgaagacgtttac…	pSB1C3	This study
pNSSCPG	PACE-evolved split N (core) terminal of T7 RNA polymerase-SpmXΔC and SpmXΔC-PACE-evolved split C (sigma) terminal of T7 RNA polymerase both expressed under Tac promoter; sfGFP-LAA expressed under T7 promoter; mRFP-PopZ expressed under J23116 promoter	tgccacctgacgtctaagaaaccattattatcatgacattaacctataaaaataggcgtatcacgaggcagaatttcagataaaaaaaatccttagctttcgctaaggatgatttctggAATTCGCGGCCGCTTCTAGAGTTGACAGCTAGCTCAGTCCTAGGGACTATGCTAGCTACTAGAGATTAAAGAGGAGAAATACTAGATGGCTTCCTCCGAAGACGTTATCAAAGAGTTCATGCGTTTCAAAGTTCGTATGGAAGGTTCCGTTAACGGTCACGAGTTCGAAATCGAAGGTGAAGGTGAAGGTCGTCCGTACGAAGGTACCCAGACCGCTAAACTGAAAGTTACCAAAGGTGGTCCGCTGCCGTTCGCTTGGGACATCCTGTCCCCGCAGTTC…	pSB1C3	This study
pNSSC(T)PG	PACE-evolved split N (core) terminal of T7 RNA polymerase-SpmXΔC and SpmXΔC-PACE-evolved truncated split C (sigma) terminal of T7 RNA polymerase both expressed under Tac promoter; sfGFP-LAA expressed under T7 promoter; mRFP-PopZ expressed under J23116 promoter	gAATTCGCGGCCGCTTCTAGAGTTGACAGCTAGCTCAGTCCTAGGGACTATGCTAGCTACTAGAGATTAAAGAGGAGAAATACTAGATGGCTTCCTCCGAAGACGTTATCAAAGAGTTCATGCGTTTCAAAGTTCGTATGGAAGGTTCCGTTAACGGTCACGAGTTCGAAATCGAAGGTGAAGGTGAAGGTCGTCCGTACGAAGGTACCCAGACCGCTAAACTGAAAGTTACCAAAGGTGGTCCGCTGCCGTTCGCTTGGGACATCCTGTCCCCGCAGTTCCAGTACGGTTCCAAAGCTTACGTTAAACACCCGGCTGACATCCCGGACTACCTGAAACTGTCCTTCCCGGAAGGTTTCAAATGGGAACGTGTTATGAACTTCGAAGACGGTGGTGTTG…	pSB1C3	This study
pNSSC(P)PG	PACE-evolved split N (core) terminal of T7 RNA polymerase-SpmXΔC and SpmXΔC-PACE-evolved point-mutated split C (sigma) terminal of T7 RNA polymerase both expressed under Tac promoter; sfGFP-LAA expressed under T7 promoter; mRFP-PopZ expressed under J23116 promoter	gAATTCGCGGCCGCTTCTAGAGTTGACAGCTAGCTCAGTCCTAGGGACTATGCTAGCTACTAGAGATTAAAGAGGAGAAATACTAGATGGCTTCCTCCGAAGACGTTATCAAAGAGTTCATGCGTTTCAAAGTTCGTATGGAAGGTTCCGTTAACGGTCACGAGTTCGAAATCGAAGGTGAAGGTGAAGGTCGTCCGTACGAAGGTACCCAGACCGCTAAACTGAAAGTTACCAAAGGTGGTCCGCTGCCGTTCGCTTGGGACATCCTGTCCCCGCAGTTCCAGTACGGTTCCAAAGCTTACGTTAAACACCCGGCTGACATCCCGGACTACCTGAAACTGTCCTTCCCGGAAGGTTTCAAATGGGAACGTGTTATGAACTTCGAAGACGGTGGTGTTG…	pSB1C3	This study
pTac-NC-p116-RP	PACE-evolved split N (core) and C-terminal (sigma) of T7 RNA polymerase both expressed under Tac promoter; sfGFP-LAA expressed under T7 promoter; mRFP-PopZ expressed under J23116 promoter	gAATTCGCGGCCGCTTCTAGAGTTGACAGCTAGCTCAGTCCTAGGGACTATGCTAGCTACTAGAGATTAAAGAGGAGAAATACTAGATGGCTTCCTCCGAAGACGTTATCAAAGAGTTCATGCGTTTCAAAGTTCGTATGGAAGGTTCCGTTAACGGTCACGAGTTCGAAATCGAAGGTGAAGGTGAAGGTCGTCCGTACGAAGGTACCCAGACCGCTAAACTGAAAGTTACCAAAGGTGGTCCGCTGCCGTTCGCTTGGGACATCCTGTCCCCGCAGTTCCAGTACGGTTCCAAAGCTTACGTTAAACACCCGGCTGACATCCCGGACTACCTGAAACTGTCCTTCCCGGAAGGTTTCAAATGGGAACGTGTTATGAACTTCGAAGACGGTGGTGTTG…	pSB1C3	This study
pTac-DivIVAG	DivIVA-sfGFP expressed under Tac promoter	tgccacctgacgtctaagaaaccattattatcatgacattaacctataaaaataggcgtatcacgaggcagaatttcagataaaaaaaatccttagctttcgctaaggatgatttctgGAATTCGCGGCCGCTTCTAGAATATTCAGCAATTTGCCCGTGCCGAAGAAAGGCCCACCCGTGAAGGTGAGCCAGTGAGTTGATTGCTACGTAATGTCGGCCAATTCGCGCTAACTTACATTAATTGCGTTGCGCTCACTGCCCGCTTTCCAGTCGGGAAACCTGTCGTGCCAGCTGCATTAATGAATCGGCCAACGCGCGGGGAGAGGCGGTTTGCGTATTGGGCGCCAGGGTGGTTTTTCTTTTCACCAGTGAGACTGGCAACAGCTGATTGCCCTTCA…	pSB1C3	This study
pTac-DivIVAG-pBAD-RP	DivIVA-sfGFP expressed under Tac promoter; mRFP-PopZ expressed under pBAD promoter	tgccacctgacgtctaagaaaccattattatcatgacattaacctataaaaataggcgtatcacgaggcagaatttcagataaaaaaaatccttagctttcgctaaggatgatttctgGAATTCTCCGACGTCTTATGACAACTTGacggctacatcattcactttttcttcacaaccggcacggaactcgctcgggctggccccggtgcattttttaaatacccgcgagaaatagagttgatcgtcaaaaccaacattgcgaccgacggtggcgataggcatccgggtggtgctcaaaagcagcttcgcctggctgatacgttggtcctcgcgccagcttaagacgctaatccctaactgctggcggaaaagatgtgacagacgcgacggcgacaagc…	pSB1C3	This study
pNSSC	PACE-evolved split N (core) terminal of T7 RNA polymerase-SpmXΔC and SpmXΔC-PACE-evolved split C (sigma) terminal of T7 RNA polymerase both expressed under Tac promoter; DivIVA-sfGFP expressed under T7 promoter	tgccacctgacgtctaagaaaccattattatcatgacattaacctataaaaataggcgtatcacgaggcagaatttcagataaaaaaaatccttagctttcgctaaggatgatttctggAATTCGCGGCCGCTTCTAGAATATTCAGCAATTTGCCCGTGCCGAAGAAAGGCCCACCCGTGAAGGTGAGCCAGTGAGTTGATTGCTACGTAATGTCGGCCAATTCGCGCTAACTTACATTAATTGCGTTGCGCTCACTGCCCGCTTTCCAGTCGGGAAACCTGTCGTGCCAGCTGCATTAATGAATCGGCCAACGCGCGGGGAGAGGCGGTTTGCGTATTGGGCGCCAGGGTGGTTTTTCTTTTCACCAGTGAGACTGGCAACAGCTGATTGCCCTTCA…	pSB1C3	This study
pNSSCP	PACE-evolved split N (core) terminal of T7 RNA polymerase-SpmXΔC and SpmXΔC-PACE-evolved split C (sigma) terminal of T7 RNA polymerase both expressed under Tac promoter; DivIVA-sfGFP expressed under T7 promoter; mRFP-PopZ expressed under J23116 promoter	tgccacctgacgtctaagaaaccattattatcatgacattaacctataaaaataggcgtatcacgaggcagaatttcagataaaaaaaatccttagctttcgctaaggatgatttctggAATTCGCGGCCGCTTCTAGAGTTGACAGCTAGCTCAGTCCTAGGGACTATGCTAGCTACTAGAGATTAAAGAGGAGAAATACTAGATGGCTTCCTCCGAAGACGTTATCAAAGAGTTCATGCGTTTCAAAGTTCGTATGGAAGGTTCCGTTAACGGTCACGAGTTCGAAATCGAAGGTGAAGGTGAAGGTCGTCCGTACGAAGGTACCCAGACCGCTAAACTGAAAGTTACCAAAGGTGGTCCGCTGCCGTTCGCTTGGGACATCCTGTCCCCGCAGTTC…	pSB1C3	This study
p100-GC	CpdR-sfGFP expressed under J23100 promoter	tgccacctgacgtctaagaaaccattattatcatgacattaacctataaaaataggcgtatcacgaggcagaatttcagataaaaaaaatccttagctttcgctaaggatgatttctgGAATTCGCGGCCGCTTCTAGAGTTGACGGCTAGCTCAGTCCTAGGTACAGTGCTAGCTActagagaaagaggagaaaAAGCTTATGGCCCGCATCCTCCTCGCCGAAGACGATGATTCCCTGCGCGGCTTCCTGGCCCGCGCGCTGGAACGCGCCGGCTTCGAAGTCCAGGCCTGCGCCGACGGCGAAGAGGCCGTCCAGCACCTGGACCATCCCTGGGACCTGCTGCTGACCGACATCGTCATGCCCGGCATGGACGGCATCGAGGTGGCCCGCCAGGCC…	pSB1C3	This study
p100-GC-p116-RP	CpdR-sfGFP expressed under J23100 promoter; mRFP-PopZ expressed under J23116 promoter	tgccacctgacgtctaagaaaccattattatcatgacattaacctataaaaataggcgtatcacgaggcagaatttcagataaaaaaaatccttagctttcgctaaggatgatttctgGAATTCGCGGCCGCTTCTAGAGTTGACGGCTAGCTCAGTCCTAGGTACAGTGCTAGCTActagagaaagaggagaaaAAGCTTATGGCCCGCATCCTCCTCGCCGAAGACGATGATTCCCTGCGCGGCTTCCTGGCCCGCGCGCTGGAACGCGCCGGCTTCGAAGTCCAGGCCTGCGCCGACGGCGAAGAGGCCGTCCAGCACCTGGACCATCCCTGGGACCTGCTGCTGACCGACATCGTCATGCCCGGCATGGACGGCATCGAGGTGGCCCGCCAGGCC…	pSB1C3	This study
pNSCC	PACE-evolved split N (core) terminal of T7 RNA polymerase-SpmXΔC and CpdR-PACE-evolved split C (sigma) terminal of T7 RNA polymerase both expressed under Tac promoter; DivIVA-sfGFP expressed under T7 promoter	tgccacctgacgtctaagaaaccattattatcatgacattaacctataaaaataggcgtatcacgaggcagaatttcagataaaaaaaatccttagctttcgctaaggatgatttctggAATTCGCGGCCGCTTCTAGAATATTCAGCAATTTGCCCGTGCCGAAGAAAGGCCCACCCGTGAAGGTGAGCCAGTGAGTTGATTGCTACGTAATGTCGGCCAATTCGCGCTAACTTACATTAATTGCGTTGCGCTCACTGCCCGCTTTCCAGTCGGGAAACCTGTCGTGCCAGCTGCATTAATGAATCGGCCAACGCGCGGGGAGAGGCGGTTTGCGTATTGGGCGCCAGGGTGGTTTTTCTTTTCACCAGTGAGACTGGCAACAGCTGATTGCCCTTCA…	pSB1C3	This study
pNSCCP	PACE-evolved split N (core) terminal of T7 RNA polymerase-SpmXΔC and CpdR-PACE-evolved split C (sigma) terminal of T7 RNA polymerase both expressed under Tac promoter; DivIVA-sfGFP expressed under T7 promoter; mRFP-PopZ expressed under J23116 promoter	tgccacctgacgtctaagaaaccattattatcatgacattaacctataaaaataggcgtatcacgaggcagaatttcagataaaaaaaatccttagctttcgctaaggatgatttctggAATTCGCGGCCGCTTCTAGAGTTGACAGCTAGCTCAGTCCTAGGGACTATGCTAGCTACTAGAGATTAAAGAGGAGAAATACTAGATGGCTTCCTCCGAAGACGTTATCAAAGAGTTCATGCGTTTCAAAGTTCGTATGGAAGGTTCCGTTAACGGTCACGAGTTCGAAATCGAAGGTGAAGGTGAAGGTCGTCCGTACGAAGGTACCCAGACCGCTAAACTGAAAGTTACCAAAGGTGGTCCGCTGCCGTTCGCTTGGGACATCCTGTCCCCGCAGTTC…	pSB1C3	This study
p106-DivIVAG	DivIVA-sfGFP expressed under J23106 promoter	GGaattcgcggccgcttctagagtttacggctagctcagtcctaggtatagtgctagctactagagaaagaggagaaaAAGCTTCTATGCCATTAACGCCAAATGATATTCACAACAAGACGTTTACAAAAAGTTTTCGCGGATATGATGAAGATGAAGTAAATGAATTTCTAGCCCAAGTCAGAAAAGATTACGAAATTGTTCTCCGCAAGAAAACTGAGCTTGAAGCGAAAGTCAATGAGCTTGATGAAAGAATCGGACACTTTGCCAATATTGAGGAGACATTGAATAAATCAATTTTAGTTGCTCAAGAAGCGGCTGAAGACGTAAAACGCAATTCTCAAAAAGAAGCAAAGCTGATCGTTCGGGAAGCGGAGAAAAACGCTGATCGCATTATCA…	pSB1C3	This study
p106-AmpCG	sfGFP-AmpC expressed under J23106 promoter	GAATTCCCTCTAGAGCAAAAAACCCCTCAAGACCCGTTTAGAGGCCCCAAGGGGTTATGCTAGGATCCCTTAccaatgcttaatcagtgaggcacctatctcagcgatctgtctatttcgttcatccatagttgcctgactccccgtcgtgtagataactacgatacgggagggcttaccatctggccccagtgctgcaatgataccgcgagacccacgctcaccggctccagatttatcagcaataaaccagccagccggaagggccgagcgcagaagtggtcctgcaactttatccgcctccatccagtctattaattgttgccgggaagctagagtaagtagttcgccagttaatagtttgcgcaacgttgttgccattgctacaggcatcgtggt…	pSB1C3	This study
p106-DivIVAGAmpC	DivIVA-sfGFP-AmpC expressed under J23106 promoter	GAATTCCCTCTAGAGCAAAAAACCCCTCAAGACCCGTTTAGAGGCCCCAAGGGGTTATGCTAGGATCCCGttaccaatgcttaatcagtgaggcacctatctcagcgatctgtctatttcgttcatccatagttgcctgactccccgtcgtgtagataactacgatacgggagggcttaccatctggccccagtgctgcaatgataccgcgagacccacgctcaccggctccagatttatcagcaataaaccagccagccggaagggccgagcgcagaagtggtcctgcaactttatccgcctccatccagtctattaattgttgccgggaagctagagtaagtagttcgccagttaatagtttgcgcaacgttgttgccattgctacaggcatcgtgg…	pSB1C3	This study
pNSSC-DivIVAAmpC	PACE-evolved split N (core) terminal of T7 RNA polymerase-SpmXΔC and SpmXΔC-PACE-evolved split C (sigma) terminal of T7 RNA polymerase both expressed under Tac promoter; DivIVA-AmpC expressed under T7 promoter	AATTCGCGGCCGCTTCTAGAATATTCAGCAATTTGCCCGTGCCGAAGAAAGGCCCACCCGTGAAGGTGAGCCAGTGAGTTGATTGCTACGTAATGTCGGCCAATTCGCGCTAACTTACATTAATTGCGTTGCGCTCACTGCCCGCTTTCCAGTCGGGAAACCTGTCGTGCCAGCTGCATTAATGAATCGGCCAACGCGCGGGGAGAGGCGGTTTGCGTATTGGGCGCCAGGGTGGTTTTTCTTTTCACCAGTGAGACTGGCAACAGCTGATTGCCCTTCACCGCCTGGCCCTGAGAGAGTTGCAGCAAGCGGTCCACGCTGGTTTGCCCCAGCAGGCGAAAATCCTGTTTGATGGTGGTTAACGGCGGGATATAACATGAGCTATCTTCGGTATCGTCG…	pSB1C3	This study
pNSSC-DivIVAAmpCAAV	PACE-evolved split N (core) terminal of T7 RNA polymerase-SpmXΔC and SpmXΔC-PACE-evolved split C (sigma) terminal of T7 RNA polymerase both expressed under Tac promoter; DivIVA-AmpC-AAV expressed under T7 promoter	AATTCGCGGCCGCTTCTAGAATATTCAGCAATTTGCCCGTGCCGAAGAAAGGCCCACCCGTGAAGGTGAGCCAGTGAGTTGATTGCTACGTAATGTCGGCCAATTCGCGCTAACTTACATTAATTGCGTTGCGCTCACTGCCCGCTTTCCAGTCGGGAAACCTGTCGTGCCAGCTGCATTAATGAATCGGCCAACGCGCGGGGAGAGGCGGTTTGCGTATTGGGCGCCAGGGTGGTTTTTCTTTTCACCAGTGAGACTGGCAACAGCTGATTGCCCTTCACCGCCTGGCCCTGAGAGAGTTGCAGCAAGCGGTCCACGCTGGTTTGCCCCAGCAGGCGAAAATCCTGTTTGATGGTGGTTAACGGCGGGATATAACATGAGCTATCTTCGGTATCGTCG…	pSB1C3	This study
pNSSC-DivIVAGAmpCAAV	PACE-evolved split N (core) terminal of T7 RNA polymerase-SpmXΔC and SpmXΔC-PACE-evolved split C (sigma) terminal of T7 RNA polymerase both expressed under Tac promoter; DivIVA-sfGFP-AmpC-AAV expressed under T7 promoter	gAATTCGCGGCCGCTTCTAGAATATTCAGCAATTTGCCCGTGCCGAAGAAAGGCCCACCCGTGAAGGTGAGCCAGTGAGTTGATTGCTACGTAATGTCGGCCAATTCGCGCTAACTTACATTAATTGCGTTGCGCTCACTGCCCGCTTTCCAGTCGGGAAACCTGTCGTGCCAGCTGCATTAATGAATCGGCCAACGCGCGGGGAGAGGCGGTTTGCGTATTGGGCGCCAGGGTGGTTTTTCTTTTCACCAGTGAGACTGGCAACAGCTGATTGCCCTTCACCGCCTGGCCCTGAGAGAGTTGCAGCAAGCGGTCCACGCTGGTTTGCCCCAGCAGGCGAAAATCCTGTTTGATGGTGGTTAACGGCGGGATATAACATGAGCTATCTTCGGTATCGTC…	pSB1C3	This study
pNSSC-DivIVAGAmpCAAV-p116-RP	PACE-evolved split N (core) terminal of T7 RNA polymerase-SpmXΔC and SpmXΔC-PACE-evolved split C (sigma) terminal of T7 RNA polymerase both expressed under Tac promoter; DivIVA-sfGFP-AmpC-AAV expressed under T7 promoter; mRFP-PopZ expressed under J23116 promoter	gAATTCGCGGCCGCTTCTAGAGTTGACAGCTAGCTCAGTCCTAGGGACTATGCTAGCTACTAGAGATTAAAGAGGAGAAATACTAGATGGCTTCCTCCGAAGACGTTATCAAAGAGTTCATGCGTTTCAAAGTTCGTATGGAAGGTTCCGTTAACGGTCACGAGTTCGAAATCGAAGGTGAAGGTGAAGGTCGTCCGTACGAAGGTACCCAGACCGCTAAACTGAAAGTTACCAAAGGTGGTCCGCTGCCGTTCGCTTGGGACATCCTGTCCCCGCAGTTCCAGTACGGTTCCAAAGCTTACGTTAAACACCCGGCTGACATCCCGGACTACCTGAAACTGTCCTTCCCGGAAGGTTTCAAATGGGAACGTGTTATGAACTTCGAAGACGGTGGTGTTG…	pSB1C3	This study
Reference
1	Segall-Shapiro TH, Meyer AJ, Ellington AD, Sontag ED, Voigt CA. A 'resource allocator' for transcription based on a highly fragmented T7 RNA polymerase. Mol Syst Biol 10, (2014).
2	Pu JY, Zinkus-Boltz J, Dickinson BC. Evolution of a split RNA polymerase as a versatile biosensor platform. Nat Chem Biol 13, 432-+ (2017).
