# Supplementary material for: Construction of intracellular asymmetry and asymmetric division in Escherichia coli
Source: Nat Commun. 2021 Feb 9;12:888. doi: 10.1038/s41467-021-21135-1 (PMC7873278; doi:10.1038/s41467-021-21135-1)
Supplement: Supplementary file 5 — Supplementary Data 2 [file 41467_2021_21135_MOESM5_ESM.xlsx]

## Sheet: Supp Data 2
Primers used in this study
Name	Sequence	Purpose
Prefix-PopZ	CCGGAATTCGCTATTACTTCTAGATGTCCGATCAGTCTCAAG	For isolation of PopZ from the genome of Caulobacter crescentus
Suffix-PopZ	CGGACTAGTATTAGGCGCCGCGTCCCCGAGAG	For isolation of PopZ from the genome of Caulobacter crescentus
SpeI-SpmX	GGACTAGTCTACTCTTCGTCGCTCACATCG	For isolation of SpmX from the genome of Caulobacter crescentus
SpmX-EcoRI	CGGAATTCATGAAACCGCGTCATCAGGTCTCC	For isolation of SpmX from the genome of Caulobacter crescentus
KpnI-DivIVA	GGGGTACCCTGCAGAAATTCAATATCCAG	For isolation of DivIVA from the genome of Bacillus subtilis
HindIII-DivIVA	CCAAGCTTATGCCATTAACGCCAAATG	For isolation of DivIVA from the genome of Bacillus subtilis
PT7-Y571S-F	CGTTCAGGACATCTCAGGGATTGTTGCTAAGAAAGTCAACGAGATTC	For Y571S mutation on T7 RNAP
PT7-Y571S-R	GCAACAATCCCTGAGATGTCCTGAACGGTTTCACTAGGAAG	For Y571S mutation on T7 RNAP
VF2	TGCCACCTGACGTCTAAGAA	For DNA sequencing
VR	ATTACCGCCTTTGAGTGAGC	For DNA sequencing
CmR(F)	GCCATCACAAACGGC	For DNA sequencing
CmR(R)	CGCAAGGCGACAAGG	For DNA sequencing
V(F)	CTGACTCGCTGCGCTC	For DNA sequencing
RFP-popZ (F)	CGTCACTCCACCGGTGCTGG	For DNA sequencing
popZ-Tetra(F)	GCGGCGCCTGTTGTC	For DNA sequencing
RNAP-SpmX(F)	TTCTCTGACATCGAACTGGC	For DNA sequencing
RNAP(N)-LacI (R)-2	CTTCACCCATCTCGTAAGAC	For DNA sequencing
RNAP(N)-SpmX(F)-2	CTGGCTCCGCGGATC	For DNA sequencing
SpmX-T3Te(F)	CAAGGCCGATTTCGAGGG	For DNA sequencing
CpdR-LacI(R)	AGCCGGCGCGTTCCAGC	For DNA sequencing
CpdR-RNAP(C)(F)	CGAAGTCCAGGCCTG	For DNA sequencing
RNAP(C)-5(F)	CCAGAACCGCCTCCG	For DNA sequencing
RNAP(C)-(F)	CTGTGTACCGCAAGG	For DNA sequencing
RNAP(C)-2(F)	GGCTAAGCTGATTTGGGA	For DNA sequencing
RNAP(C)-3(F)	GTCGGACTTCGCGTTCGCGTA	For DNA sequencing
sfGFP(R)	TGCTGGGATTACACA	For DNA sequencing
DivIVA-1(R)	GACGCAGTATTTGAGGAAAA	For DNA sequencing
Seq-AmpR	GTG CAA AAA AGC GGT TAG CTC CTT CG	For DNA sequencing
Seq-SpmX-R1	ACG GCG TGA GGA ACA GAG TCT TCT C	For DNA sequencing
PBAD-SEQ(T)(67C)	TAC TTT TCA TAC TCC CGC CAT TCA G	For DNA sequencing
PBAD-SEQ(B)(67C)	TAT GAG CCT GCC CTA CAG G	For DNA sequencing
