# Supplementary material for: Construction of intracellular asymmetry and asymmetric division in Escherichia coli
Source: Nat Commun. 2021 Feb 9;12:888. doi: 10.1038/s41467-021-21135-1 (PMC7873278; doi:10.1038/s41467-021-21135-1)
Supplement: Supplementary file 6 — Source Data [file 41467_2021_21135_MOESM6_ESM.xlsx]

## Sheet: Fig. 1b
	Cell (polarity metric)
	1	2	3	4	5	6	7	8	9	10	11	12	13	14	15	16	17	18	19	20	21	22	23	24	25	26	27	28	29	30	31	32	33	34	35	36	37	38	39	40	41	42	43	44	45	46	47	48	49
J23113	0.00249468	0.00129968	0.000554342	0.0021016	0.00199657	0.00307482	0.00298163	0.00431528	0.00165493	0.00666063	0.00400771	0.00455311	0.00948068	0.00396582	0.00198071	0.00140041	0.00225606	0.00208309	0.00265562	0.00275227	0.00282403	0.0105092	0.00394966	0.00230077	0.00393944	0.00294129	0.00205289	0.00194827	0.00100763	0.00231695	0.00271919	0.0054485	0.00280294	0.00361053	0.00285333	0.0109206	0.00510114	0.00708825	0.00165726	0.0061118	0.00108559	0.00163016	0.00245187	0.00133262	0.00209881	0.00147849	0.00108272	0.00267763	0.00510115
J23117	0.000124986	0.000119132	0.00346458	0.000577803	0.000575536	0.000197107	0.000519364	0.00519438	0.000348624	0.00871435	0.00161462	0.000956758	0.00444533	0	0.000261201	0.000129006	0.00134689	0.000892013	0.000395124	0.00592799	0.000107181	0.00048691	0.000813396	0.00905062	0.00279691	0.00105724	0.000998896	0.000354387	0.000195903	9.65802e-05	0.0249116	0.000796914	0.000791451	0.000286986	0.00125302	0.000599804	0.000968203	0	0.000294429	0.000848053	0.000296103	0.00144437	0.00762103	0.000157732	0.001835	0.000272214	0.00193969	0.000205282	0.158327
J23116	0.373243	0.199714	0.137069	0.16121	0.269552	0.254246	0.0639692	0.00685845	0.261986	0.181435	0.110014	0.0459921	0.179826	0.0419039	0.0286729	0.200248	0.117607	0.307387	0.242776	0.154096	0.239963	0.226838	0.0683405	0.32034	0.0185689	0.352948	0.0932204	0.0804839	0.13424	0.0342648	0.291871	0.141422	0.17393	0.0028652	0.291825	0.0820734	0.0502401	0.297276	0.205062	0.000854468	0.284008	0.21983	0.269054	0.0281251	0.155251	0.111059	0.0651757	0.0293629	0.139691
J23106	0.000152579	0.00969642	0.0420589	0.00519173	0.0302577	0.0335983	0.00813852	0.0263016	0.00994324	0.0203856	0.0554125	0.0497399	0.0367592	0.00286377	0.0118258	0.00961836	0.011509	0.0371377	0.00189335	0.0351026	0.00271261	0.0351925	0.00717035	0.0758888	0.0501144	0.0150872	0.0684076	0.00229232	0.00534732	0.0142634	0.0226825	0.0186609	0.0574117	0.0104311	0	0.0282364	0.00575337	0.0161469	0.00156409	0.0384625	0.0329677	0.0142043	0.00503965	0.0132669	0.00899122	0.0411746	0.00222377	0.0105389	0.0205501
J23100	0.0113683	0.0149756	0.03179	0.014952	0.011738	0	0.0317859	0.0108345	0.00578227	0.0330826	0.0320771	0.00581617	0	0.00514495	0.000658495	0.000246782	0	0.0244906	0.0205981	0	0.0183002	0.0054622	0.0112888	0.0150929	0.00513121	0.0275255	0.0132809	0	0.0255262	0.0173112	0.0226646	0.00255859	0.0278812	0.00301732	0.00431678	0.051666	0	0	0.0155192	0.0257481	0.000776408	0.033349	0	0.0159807	0.0143378	0	0	0.00810604	0
[truncated: 115 more columns]

## Sheet: Fig. 1d
	Cell (normalized fluorescence intensity)
Time (min)	1	2	3	4	5	6	7	8	9	10	11	12	13	14	15	16	17	18	19	20	21	22	23	24	25	26	27	28	29	30	31	32	33	34	35	36	37	38	39	40	41	42	43	44	45	46	47	48	49
0	1	0.735092	0.940181	1	0.971319	0.978214	0.964621	0.954867	1	0.969526	0.951051	0.673946	0.93001	1	0.887409	0.95299	0.962456	0.947187	0.899001	0.961731	0.963747	0.970526	0.949096	0.975497	1	0.949855	0.969932	0.939215	1	0.896102	1	0.976558	0.960225	0.982136	1	1	0.959197	0.990651	0.976417	1	0.948687	0.890412	1	0.994761	0.973845	1	0.983589	0.996747	0.954156
8	0.945517	0.89077	0.927611	0.893775	0.885101	0.981436	0.968263	0.986193	0.885136	1	0.92461	1	0.981578	0.972794	0.950238	1	1	1	0.935768	1	0.950142	0.923703	0.841819	0.985672	0.890408	0.928949	1	0.965913	0.818406	0.917225	0.981654	0.928921	0.929949	0.887017	0.981008	0.887282	0.965972	0.992198	0.981948	0.867739	0.992001	0.936732	0.945479	0.994793	0.953526	0.973193	1	1	0.992959
16	0.926467	1	1	0.864314	1	1	1	0.979571	0.673181	0.985735	1	0.922657	1	0.973293	1	0.969437	0.972472	0.9863	1	0.97193	1	1	1	1	0.995499	1	0.999217	1	0.849705	1	0.964437	1	1	1	0.987747	0.629661	1	1	1	0.618788	1	0.89867	0.769189	1	0.969711	0.881205	0.975036	0.990761	1
24	0.737807	0.762474	0.816511	0.692585	0.86634	0.881537	0.883022	1	0.533113	0.803318	0.809497	0.679357	0.765626	0.847262	0.812632	0.778291	0.888555	0.859121	0.797877	0.705142	0.821038	0.767171	0.775722	0.951344	0.862837	0.823146	0.902831	0.931717	0.637784	0.793006	0.771535	0.821085	0.812745	0.754991	0.756161	0.389596	0.911037	0.968619	0.924586	0.650037	0.843877	0.926656	0.722731	0.98709	0.972875	0.72228	0.980614	0.986573	0.798749
32	0.818317	0.8523	0.870638	0.703059	0.959182	0.976088	0.983379	0.964553	0.575285	0.880515	0.895926	0.772319	0.731144	0.851157	0.924857	0.887725	0.936876	0.924156	0.804509	0.732621	0.891961	0.868386	0.855202	0.993686	0.875873	0.915038	0.982731	0.949709	0.739514	0.802901	0.808421	0.931096	0.925235	0.839617	0.807856	0.548743	0.980997	0.952281	0.958198	0.688073	0.927809	1	0.789778	0.985476	0.987525	0.730108	0.96899	0.988238	0.861263
40	0.621031	0.743842	0.736674	0.68603	0.780593	0.786477	0.987499	0.601515	0.542997	0.810994	0.815983	0.579459	0.698083	0.704282	0.806765	0.719661	0.733704	0.734284	0.664273	0.711202	0.806704	0.72311	0.747918	0.960818	0.851061	0.852325	0.927419	0.907127	0.615423	0.787576	0.747262	0.792244	0.822584	0.82401	0.676459	0.336952	0.977578	0.992884	0.962142	0.580021	0.773172	0.919106	0.642067	0.985735	1	0.672652	0.981507	0.991909	0.756776
48	0.50499	0.580236	0.66094	0.525912	0.685054	0.750145	0.950582	0.546381	0.421768	0.675076	0.701687	0.493834	0.545814	0.587822	0.660552	0.59602	0.610653	0.635983	0.490001	0.526026	0.590902	0.542733	0.573008	0.853991	0.680257	0.619538	0.763692	0.85696	0.539559	0.592758	0.549199	0.705482	0.64545	0.793997	0.524066	0.313355	0.889845	0.989782	0.846225	0.444986	0.413055	0.671007	0.416096	0.920189	0.921773	0.523149	0.928353	0.951916	0.617113
56	0.432636	0.546749	0.629462	0.532274	0.565835	0.686783	0.889215	0.524294	0.442052	0.683588	0.681298	0.436322	0.497406	0.61802	0.647907	0.559308	0.592761	0.594395	0.500397	0.507803	0.578071	0.580845	0.625345	0.883662	0.811991	0.699775	0.891212	0.891247	0.589174	0.626562	0.634709	0.708373	0.770974	0.77458	0.5607	0.299043	0.808982	0.97349	0.904016	0.541155	0.598674	0.912759	0.415566	0.928982	0.996411	0.476385	0.949806	0.982608	0.628949
64	0.37612	0.50804	0.641598	0.549102	0.63747	0.671013	0.878753	0.587435	0.451179	0.631788	0.644136	0.514872	0.485882	0.621474	0.590178	0.556775	0.614658	0.601267	0.445015	0.35589	0.405681	0.388301	0.421083	0.721349	0.570462	0.482963	0.618057	0.70724	0.395927	0.390426	0.453694	0.571873	0.573602	0.58391	0.435383	0.232698	0.795147	0.946084	0.81755	0.402973	0.448954	0.732898	0.347477	0.908962	0.892572	0.444879	0.614466	0.943401	0.55989
72	0.357324	0.4205	0.463559	0.506	0.49108	0.549594	0.877784	0.526807	0.406468	0.578982	0.574258	0.470417	0.38725	0.555686	0.508021	0.498096	0.534817	0.509134	0.393299	0.413576	0.506775	0.416602	0.455173	0.765823	0.618618	0.506809	0.648395	0.773595	0.471441	0.488226	0.471034	0.546482	0.586766	0.622676	0.42246	0.244357	0.83614	0.958597	0.82938	0.452681	0.483188	0.71775	0.321907	0.800689	0.87196	0.359588	0.850674	0.871166	0.507511
80	0.26789	0.429947	0.512432	0.556327	0.48269	0.574842	0.876714	0.51816	0.426378	0.536612	0.653671	0.452256	0.375772	0.575661	0.525432	0.448617	0.530252	0.50943	0.436129	0.302514	0.405467	0.311797	0.336172	0.606068	0.467985	0.383761	0.507165	0.546053	0.355383	0.313837	0.309066	0.367946	0.392816	0.756203	0.314193	0.195489	0.648223	0.819457	0.606569	0.347692	0.416547	0.531025	0.246043	0.853396	0.863722	0.385052	0.866432	0.888674	0.515467
88	0.22525	0.38331	0.41669	0.517572	0.420622	0.462511	0.791601	0.39083	0.40954	0.430399	0.497443	0.344575	0.296045	0.479933	0.419076	0.379089	0.393441	0.394437	0.339584	0.269822	0.344679	0.276395	0.304788	0.530347	0.417359	0.343317	0.44082	0.493638	0.348775	0.318318	0.271735	0.323548	0.328986	0.435546	0.283623	0.196986	0.497289	0.646161	0.515428	0.30706	0.375741	0.338334	0.201651	0.76277	0.810362	0.308077	0.806186	0.807046	0.480511
96	0.180783	0.304578	0.372497	0.457121	0.384315	0.36114	0.680212	0.384654	0.36976	0.387168	0.434063	0.320322	0.267687	0.456495	0.398364	0.328416	0.362236	0.345803	0.297587	0.289688	0.371733	0.280181	0.334139	0.56698	0.4377	0.366919	0.463816	0.540699	0.35652	0.306957	0.268754	0.344546	0.371931	0.503642	0.304426	0.2022	0.617272	0.782729	0.634613	0.364553	0.412647	0.414452	0.246002	0.570105	0.779669	0.277414	0.68254	0.67359	0.421796
104	0.152846	0.233981	0.270621	0.46676	0.272092	0.241648	0.492699	0.308033	0.384711	0.261749	0.298532	0.26313	0.195764	0.427474	0.336166	0.253644	0.249959	0.246004	0.253844	0.25081	0.34761	0.245521	0.277993	0.480738	0.382446	0.322562	0.384134	0.447611	0.330891	0.256783	0.280935	0.313122	0.287443	0.455024	0.288029	0.173248	0.545853	0.62261	0.549229	0.309782	0.464209	0.391986	0.237043	0.477992	0.740364	0.250655	0.601622	0.603751	0.387952
112	0.171222	0.244764	0.246814	0.450075	0.190587	0.234909	0.427602	0.244698	0.384618	0.239001	0.267909	0.246349	0.160564	0.39326	0.316652	0.231365	0.216315	0.22046	0.236147	0.252034	0.334633	0.206006	0.276919	0.477711	0.374416	0.323024	0.386238	0.416581	0.322781	0.266618	0.248911	0.272609	0.325141	0.415754	0.275234	0.174827	0.488709	0.524554	0.48374	0.293723	0.380054	0.29961	0.221136	0.417149	0.69607	0.241376	0.593899	0.630863	0.368632
120	0.164473	0.225367	0.266973	0.464345	0.23852	0.235984	0.449426	0.298572	0.388104	0.256402	0.275976	0.256439	0.168671	0.415442	0.33146	0.237267	0.256032	0.243901	0.241801	0.228776	0.297925	0.163993	0.2414	0.382151	0.303041	0.224732	0.30429	0.319165	0.278712	0.210556	0.228048	0.216522	0.174627	0.375952	0.244107	0.178324	0.477548	0.462739	0.449087	0.280922	0.404409	0.283369	0.198422	0.301353	0.688592	0.223129	0.541563	0.547025	0.358637
128	0.160547	0.228623	0.241739	0.461061	0.212149	0.225624	0.439304	0.275267	0.383322	0.245887	0.252665	0.244282	0.14532	0.395123	0.316787	0.217483	0.236097	0.223822	0.237463	0.213984	0.272401	0.150873	0.229984	0.341587	0.279239	0.236388	0.292489	0.297019	0.25878	0.12107	0.20484	0.176382	0.284612	0.334064	0.237	0.152938	0.388033	0.358271	0.372552	0.196717	0.355331	0.207237	0.170126	0.23586	0.549487	0.201069	0.497161	0.485427	0.309689
136	0.143268	0.228215	0.243509	0.464094	0.221722	0.223374	0.425535	0.237553	0.388912	0.240777	0.238628	0.194625	0.142887	0.392058	0.306389	0.209095	0.232981	0.21963	0.230829	0.215866	0.285559	0.145056	0.227963	0.315611	0.279054	0.210717	0.277799	0.278395	0.265429	0.206687	0.196157	0.1639	0.283842	0.32693	0.239107	0.144983	0.381737	0.305342	0.323181	0.26987	0.356646	0.211998	0.179342	0.216919	0.543309	0.188963	0.494074	0.4707	0.170573
144	0.140515	0.194825	0.199608	0.452297	0.182736	0.207207	0.350354	0.217466	0.372217	0.203586	0.20714	0.218895	0.1334	0.361725	0.271955	0.18484	0.178372	0.182219	0.202769	0.19393	0.263595	0.131952	0.211788	0.267557	0.244598	0.162489	0.2307	0.265782	0.239037	0.188476	0.186985	0.153766	0.271714	0.293316	0.224922	0.129071	0.362241	0.263908	0.277184	0.191264	0.309785	0.197589	0.163119	0.121683	0.467523	0.167452	0.434955	0.415138	0.134254
152	0.135409	0.207952	0.212683	0.461331	0.196743	0.191774	0.373265	0.243984	0.382432	0.229788	0.100381	0.240713	0.142877	0.379539	0.311554	0.200578	0.212256	0.21267	0.221643	0.183786	0.253216	0.123469	0.183301	0.230629	0.198051	0.138412	0.201353	0.221283	0.209355	0.165489	0.15159	0.147675	0.247465	0.269379	0.207155	0.130302	0.281414	0.195235	0.224924	0.23636	0.266671	0.155477	0.150215	0.135623	0.453265	0.169464	0.429406	0.418478	0.132806
160	0.119224	0.175037	0.215919	0.473274	0.195315	0.207103	0.350389	0.246475	0.393335	0.217082	0.225026	0.227983	0.147432	0.376177	0.302069	0.19784	0.188175	0.195644	0.226254	0.202185	0.270223	0.139347	0.190315	0.167508	0.219622	0.160752	0.218603	0.228789	0.212044	0.182895	0.166902	0.155892	0.25218	0.296548	0.218698	0.133855	0.311023	0.216573	0.239792	0.22902	0.287754	0.170445	0.168786	0.0971651	0.442078	0.165792	0.41196	0.420395	0.278913
168	0.13793	0.202604	0.181555	0.408212	0.178105	0.160644	0.300996	0.203665	0.337619	0.185072	0.187812	0.195808	0.127764	0.310624	0.209052	0.1721	0.162014	0.161757	0.197143	0.205057	0.273207	0.14053	0.18382	0.2383	0.207968	0.164384	0.221285	0.210279	0.23593	0.176174	0.158211	0.156136	0.24308	0.263146	0.22839	0.117794	0.292423	0.157426	0.172321	0.245685	0.338249	0.164032	0.173849	0.0883117	0.352528	0.141013	0.327223	0.338064	0.235785
176	0.119739	0.162861	0.192649	0.472428	0.219302	0.197185	0.331822	0.266079	0.401456	0.215355	0.244098	0.243682	0.154265	0.368645	0.289139	0.207395	0.194546	0.195392	0.233978	0.200744	0.272133	0.136259	0.173684	0.215016	0.205216	0.143809	0.202093	0.181479	0.213399	0.172198	0.157646	0.157513	0.241924	0.251707	0.226323	0.122074	0.316731	0.182506	0.201179	0.224437	0.257635	0.152761	0.166104	0.100645	0.411523	0.164511	0.382431	0.377738	0.270458
184	0.133818	0.180411	0.178962	0.402629	0.178236	0.149525	0.265478	0.205323	0.345945	0.171579	0.181318	0.193473	0.115558	0.314229	0.250742	0.156899	0.14389	0.133307	0.191815	0.195103	0.266276	0.133336	0.154331	0.20766	0.181421	0.12026	0.190682	0.148227	0.208464	0.162058	0.126638	0.123605	0.202507	0.188008	0.190716	0.0947263	0.224888	0.0992055	0.158975	0.176476	0.21956	0.102026	0.140725	0.0717042	0.269312	0.121445	0.282139	0.2638	0.196899
192	0.133499	0.174633	0.210586	0.454382	0.190061	0.144418	0.228538	0.204993	0.387076	0.14623	0.19373	0.216601	0.138016	0.352906	0.258864	0.128542	0.111652	0.138729	0.192638	0.197387	0.274962	0.139329	0.153951	0.200134	0.180256	0.155917	0.176737	0.121653	0.21585	0.17286	0.14471	0.142722	0.195502	0.19028	0.210845	0.103237	0.279399	0.118848	0.186971	0.201368	0.248514	0.112762	0.169156	0.081404	0.317779	0.134638	0.303117	0.31263	0.171902
200	0.129914	0.155944	0.210193	0.439192	0.172369	0.144061	0.253958	0.206125	0.376978	0.181556	0.182013	0.191535	0.142917	0.343094	0.265725	0.12284	0.104261	0.156231	0.183956	0.21022	0.263984	0.132549	0.155026	0.154167	0.151903	0.11608	0.107628	0.129796	0.208552	0.158652	0.126273	0.137863	0.166897	0.170139	0.205048	0.0967028	0.242623	0.10771	0.126664	0.192949	0.241779	0.107641	0.157724	0.0877865	0.286864	0.129909	0.283721	0.285309	0.206122
208	0.128034	0.160135	0.201786	0.43052	0.174714	0.140305	0.225154	0.20077	0.372647	0.147338	0.186952	0.201835	0.104467	0.336543	0.231153	0.118878	0.0977844	0.146166	0.179443	0.181277	0.256185	0.118568	0.146173	0.158586	0.126878	0.0946723	0.0909197	0.127925	0.201571	0.135489	0.119891	0.135584	0.152545	0.206549	0.198071	0.0899669	0.125831	0.0998692	0.0927623	0.198168	0.233624	0.105739	0.141081	0.0883639	0.282937	0.127736	0.260877	0.258896	0.206957
[truncated: 11 more columns]

## Sheet: Fig. 2b
	Cell (Pearson Coefficient with PopZ)
	1	2	3	4	5	6	7	8	9	10	11	12	13	14	15	16	17	18	19	20	21	22	23	24	25	26	27	28	29	30	31	32	33	34	35	36	37	38	39	40	41	42	43	44	45	46	47	48	49
sfGFP	0.275909	-0.0639355	0.0997772	0.350753	0.0770273	0.262032	0.322787	0.367648	0.185822	0.266642	-0.088126	-0.168434	-0.101795	0.225654	0.013918	0.326388	0.139958	-0.096993	-0.371712	-0.202419	-0.294579	-0.0774862	0.30931	0.0914538	-0.238828	-0.581788	-0.315895	-0.474438	0.608229	-0.0640001	0.0115156	-0.0606968	-0.304523	-0.0883912	-0.372483	-0.271673	-0.226167	-0.240417	-0.0103301	0.319904	0.283909	-0.0703517	-0.334921	-0.238199	0.887362	-0.236975	0.399799	-0.219683	0.0635087
SpmXΔC	0.227465	0.669447	0.876059	0.9959	0.99253	0.995	0.909007	0.955822	0.970744	0.978701	0.923185	0.882266	0.978742	0.976387	0.987898	0.933574	0.992715	0.996201	0.838611	0.8308	0.896604	0.982477	0.876594	0.871425	0.851934	0.990857	0.993656	0.853268	0.90683	0.850208	0.959507	0.848887	0.97685	0.936528	0.94655	0.883527	0.675541	0.950308	0.515888	0.675943	0.992359	0.994346	0.977719	0.98852	0.914993	0.524981	0.950925	0.902443	0.902449
[truncated: 33 more columns]

## Sheet: Fig. 2d
	Cell (normalized fluorescence intensity)
	1	2	3	4	5	6	7	8	9	10	11	12	13	14	15	16	17	18	19	20	21	22	23	24	25	26	27	28	29	30	31	32	33	34	35	36	37	38	39	40	41	42	43	44	45	46	47	48	49
BIFC	0.113027	0.105659	0.233129	0.0973638	0.119057	0.110805	0.119757	0.136679	0.168115	0.104071	0.115017	0.476486	0.0859719	0.100252	0.347127	0.251489	0.212409	0.24205	0.0313015	0.0261551	0.013519	0.351566	0.483297	0.0860786	0.038867	0.0496858	0.0113488	0.0352854	0.400865	0.58112	0.15962	0.233706	0.142501	0.0463513	0.067367	0.014957	0.0475462	0.046925	0.526556	0.00425339	0.00406068	0.0792917	0.0338805	0	0.00374926	0	0.00474302	0.00462003	0.0042904
BIFCRP	0.18121	0.379015	1.24562	0.021906	0.600772	0.81495	0.205952	0.157771	0.134225	0.586318	0.107539	0.373887	0.0518984	0.146702	0.566398	0.0311387	0.604931	0.618851	0.700369	0.779383	0.485647	0.745503	0.367097	0.382317	1.03382	1.00356	0.636792	1.17419	0.52816	0.479905	0.653357	1.14555	0.679752	0.823775	0.545486	0.774115	0.13503	0.524139	0.167305	0.339488	0.204994	0.108915	0.228347	0.0185659	0.35548	0.389218	0.491592	0.402779	0.187686
[truncated: 76 more columns]

## Sheet: Fig. 2f
	Cell (Pearson Coefficient with PopZ)
	1	2	3	4	5	6	7	8	9	10	11	12	13	14	15	16	17	18	19	20	21	22	23	24	25	26	27	28	29	30	31	32	33	34	35	36	37	38	39	40	41	42	43	44	45	46	47	48	49
sfGFP	0.0917216	-0.230137	0.245655	0.433402	-0.265108	0.357331	-0.362376	-0.112036	0.421276	0.223643	-0.209894	0.266929	0.078065	0.0487385	0.0383257	0.0889909	0.177721	-0.113341	0.165392	0.112103	-0.0934881	0.00165876	0.155599	0.0857764	0.185775	0.0552966	-0.21955	0.142245	-0.0218779	0.0980246	-0.0707338	0.0584916	0.0449311	-0.0467944	0.0944321	0.0505522	0.132877	0.125875	-0.158955	-0.334511	0.405962	0.171653	-0.0741353	-0.00398156	-0.374008	-0.0279463	-0.141306	-0.0379172	0.166602
NGS	0.976702	0.958513	0.931045	0.92758	0.961048	0.97457	0.978337	0.824706	0.925801	0.959471	-0.120561	0.948828	0.944887	0.986331	0.975188	0.810739	0.943547	0.96806	0.841912	0.749041	0.93115	0.805368	0.66433	0.935014	0.828506	0.858678	0.945288	0.95298	0.884389	0.928273	0.858606	0.838015	0.896708	0.893781	0.854083	0.82541	0.720057	0.452446	0.882389	0.942781	0.976092	0.92057	0.467583	0.561686	0.555106	0.668227	0.923085	0.937253	0.969188
SGC	0.887909	0.957107	0.929545	0.984363	0.962933	0.985064	0.931029	0.990224	0.965338	0.546606	0.887951	0.974841	0.976599	0.827872	0.982001	0.846758	0.969206	0.945766	0.963822	0.982882	0.945567	0.939319	0.955696	0.942447	0.966856	0.970376	0.958046	0.871677	0.948539	0.646471	0.974623	0.968433	0.987427	0.66923	0.969682	0.627986	0.864005	0.950019	0.537194	0.292994	0.902761	0.966771	0.940478	0.985013	0.993733	0.945041	0.990878	0.968875	0.943773
[truncated: 91 more columns]

## Sheet: Fig. 3c
	Cell (normalized fluorescence intensity)
	1	2	3	4	5	6	7	8	9	10	11	12	13	14	15	16	17	18	19	20	21	22	23	24	25	26	27	28	29	30	31	32	33	34	35	36	37	38	39	40	41	42	43	44	45	46	47	48	49
NSSCPG(P)	1.39829e-05	7.1198e-06	0	0	2.96758e-06	0	0	0	0	0	0	0	0	0	0	0	0	3.36315e-06	0	0	3.39209e-06	0	0	9.80394e-06	0	0	0	0	0	3.57326e-06	0	0	6.88852e-06	0	0	0	2.10333e-05	5.41887e-05	3.25233e-06	2.93821e-06	0	0	4.45514e-06	0	3.09919e-06	3.25853e-06	3.24224e-06	3.22544e-06	0
NSSCPG(T)	1.30547e-05	7.42145e-06	0	3.44919e-06	0	3.44672e-06	0	3.14026e-06	0	1.04928e-05	1.16579e-05	1.61451e-05	3.77128e-06	0	0	1.02092e-05	3.37197e-06	3.32496e-06	9.93682e-06	2.72804e-06	6.42437e-06	0	2.33617e-05	0	1.00684e-05	9.85473e-06	1.07207e-05	9.36038e-06	0	3.24935e-06	7.17966e-06	0	0	0	0	0	0	0	0	0	0	0	0	0	0	0	0	0	0
NCPG	5.18073e-05	1.00668e-05	3.17688e-06	3.06609e-06	3.26053e-06	0	3.71471e-06	0	3.21741e-06	0	2.03976e-05	0	1.02879e-05	7.44928e-06	0	0	3.06688e-06	9.60284e-06	1.66444e-05	1.32398e-05	2.04255e-05	0	2.87679e-06	2.43927e-05	6.2636e-06	6.52485e-06	2.15151e-05	6.3339e-06	6.78679e-06	1.00277e-05	1.53121e-05	7.14965e-06	3.38533e-06	0.000114706	4.81768e-05	5.94368e-05	5.26541e-05	0.000137297	6.23347e-05	0.000162954	0.000100237	6.80536e-05	0.000123785	4.89658e-05	3.0275e-05	7.12379e-05	7.42554e-05	0.000160298	0.00013254
NSSCG	0.431903	0.026358	0.189573	0.143152	0	0.0147786	3.07299e-05	0.121219	0	0.111474	0.0569753	0.255101	0.000346873	0.180418	0	0	0.0527559	0	0	0.13069	0.00422876	0.0615609	0	0	0	0.437053	0.000158691	0	0.0631217	0.00327661	1.018e-05	0.135909	0.17546	0	0.0038384	0.000151138	0.488253	0	0.000429167	0.0210414	0.00507725	0	0.000213017	0.0984528	0.00869069	0	0.038921	0	0
NSSCPG	0.484989	0.130895	0.302251	0.321588	0.25431	0.430723	0.0215205	0.808056	0.736728	0.195983	0	0.0753287	0.693453	0.213228	0	0.589608	0.00342657	0.115098	0.37577	0.3283	0.469481	0.327823	0.937765	0.0263158	0.00691942	0.284067	0.118428	0	0.18598	0.265033	0.174453	0.0786978	0	0.0906057	0.0853786	0.825279	0	1.09546	0.0652143	0.22163	0.563465	0	0	0.0833743	0.27093	0	0.243799	0.161239	0.397375
[truncated: 99 more columns]

## Sheet: Fig. 3d
	NSSCPG-mean	NSSCPG-std	NSSCG-mean	NSSCG-std
0	0.0252294	0.057917	0.00948002	0.0294183
1	0.057493	0.0980269	0.0239428	0.0562532
2	0.0892764	0.144387	0.0382896	0.0859682
3	0.117885	0.18693	0.0507522	0.108251
4	0.143306	0.217411	0.0614906	0.126779
5	0.16857	0.2468	0.0715423	0.145
6	0.193069	0.272858	0.0816605	0.163288
7	0.216362	0.295592	0.0913614	0.179238
8	0.240581	0.31824	0.100586	0.193338
9	0.266966	0.341977	0.109836	0.209348
10	0.294158	0.365002	0.119301	0.226132
11	0.321582	0.38764	0.128576	0.24232
12	0.348598	0.408383	0.137276	0.256179
13	0.375843	0.429024	0.145101	0.267448
14	0.404048	0.450757	0.151782	0.275958
15	0.431369	0.469823	0.158598	0.286265
16	0.45809	0.48606	0.164428	0.293532
17	0.482514	0.499823	0.171127	0.302176
18	0.507394	0.513335	0.176808	0.309477
19	0.532183	0.525937	0.181013	0.314239
20	0.556841	0.53684	0.186542	0.323979
21	0.579429	0.546535	0.190837	0.332087
22	0.601827	0.557136	0.195321	0.339679
23	0.623989	0.567741	0.200113	0.345703
24	0.644134	0.576803	0.202927	0.348624
25	0.663661	0.586341	0.204977	0.350437
26	0.683183	0.595736	0.209085	0.356011
27	0.704498	0.607149	0.213622	0.363572
28	0.723652	0.616269	0.21667	0.368969
29	0.740449	0.623658	0.219062	0.372968
30	0.757509	0.63118	0.223075	0.379658
31	0.774712	0.63826	0.224606	0.382561
32	0.789688	0.642943	0.225059	0.382894
33	0.80435	0.647139	0.227468	0.386132
34	0.820649	0.653	0.230306	0.390123
35	0.835113	0.661296	0.232249	0.392293
36	0.846308	0.667406	0.233156	0.393091
37	0.858324	0.672662	0.2343	0.394738
38	0.871485	0.67739	0.235472	0.397064
39	0.882935	0.681903	0.236024	0.400105
40	0.893782	0.685531	0.237922	0.404668
41	0.903612	0.688854	0.240639	0.408223
42	0.913054	0.692458	0.241156	0.407825
43	0.921834	0.697997	0.240959	0.40673
44	0.929838	0.701406	0.241191	0.406785
45	0.937188	0.702737	0.242087	0.408922
46	0.946472	0.706031	0.243683	0.412574
47	0.952716	0.708712	0.245085	0.415451
48	0.955411	0.709672	0.245339	0.413978
49	0.961028	0.712956	0.245487	0.41282
50	0.966954	0.716068	0.247589	0.417693
51	0.970558	0.717246	0.248357	0.421118
52	0.974008	0.719135	0.247664	0.419704
53	0.976956	0.721062	0.248602	0.419956
54	0.981079	0.723936	0.249265	0.420394
55	0.983389	0.725964	0.248604	0.418736
56	0.984614	0.726923	0.248442	0.418656
57	0.986069	0.727514	0.25025	0.422294
58	0.987782	0.727967	0.252252	0.42577
59	0.990723	0.731388	0.252169	0.423802
60	0.991752	0.733483	0.250791	0.420651
61	0.993581	0.73581	0.250026	0.421459
62	0.996217	0.738238	0.249517	0.42269
63	0.996136	0.737853	0.248416	0.42
64	0.994453	0.736489	0.246651	0.415531
65	0.995294	0.735906	0.244812	0.413039
66	0.999036	0.739116	0.243051	0.411918
67	1	0.740413	0.242302	0.411377
68	0.998512	0.740409	0.241325	0.410833
69	0.999027	0.741046	0.241064	0.41275
70	0.997543	0.739566	0.239858	0.411026
71	0.995023	0.737401	0.239057	0.406609
72	0.992881	0.734847	0.23846	0.403947
73	0.992287	0.733566	0.236733	0.401834
74	0.993538	0.734214	0.236457	0.402437
75	0.993119	0.733979	0.236006	0.403015
76	0.990826	0.732947	0.23549	0.402077
77	0.987297	0.729599	0.236143	0.402156
78	0.985245	0.728636	0.237785	0.404532
79	0.985561	0.728505	0.2378	0.405206
80	0.986402	0.728099	0.236221	0.402306
81	0.98817	0.728271	0.236456	0.402974
82	0.988216	0.728882	0.238264	0.406194
83	0.986876	0.730522	0.239605	0.407687
84	0.987022	0.732893	0.240081	0.408191
85	0.987811	0.73215	0.240109	0.407556
86	0.987347	0.731125	0.239714	0.40613
87	0.985858	0.729049	0.239916	0.404976
88	0.98588	0.728799	0.241916	0.408947
89	0.9869	0.730795	0.243785	0.413836
90	0.988695	0.733346	0.243501	0.412597
91	0.991439	0.734892	0.243467	0.411807
92	0.992157	0.735745	0.244023	0.41295
93	0.989891	0.736192	0.244029	0.413491
94	0.989431	0.736061	0.243423	0.413593
95	0.989094	0.734178	0.24301	0.413751
96	0.988104	0.734136	0.243659	0.415168
97	0.986569	0.734703	0.244036	0.416179
98	0.983741	0.733367	0.243468	0.41576
99	0.981531	0.730594	0.242432	0.414569
100	0.979958	0.729484	0.240462	0.411094
101	0.978867	0.73076	0.23895	0.408705
102	0.975995	0.730033	0.239295	0.409263
103	0.97298	0.729057	0.239795	0.409572
104	0.97115	0.72735	0.238633	0.407334
105	0.970661	0.727176	0.236878	0.405312
106	0.969234	0.727908	0.235405	0.404369
107	0.964637	0.727096	0.233528	0.402997
108	0.957846	0.724677	0.232299	0.400945
109	0.951483	0.722794	0.231492	0.398771
110	0.946646	0.720883	0.230143	0.396555
111	0.942852	0.719142	0.22893	0.394966
112	0.935645	0.717098	0.228031	0.39367
113	0.926888	0.71314	0.226454	0.391516
114	0.916958	0.707826	0.22415	0.38873
115	0.907545	0.704182	0.222113	0.387171
116	0.899614	0.702811	0.219828	0.384825
117	0.890728	0.701273	0.217052	0.379583
118	0.879886	0.698022	0.214578	0.374977
119	0.868499	0.692204	0.212601	0.37315
120	0.855201	0.686649	0.210844	0.371666
121	0.839694	0.679743	0.20768	0.366708
122	0.825569	0.674547	0.203733	0.361432
123	0.812149	0.67103	0.200701	0.359066
124	0.797793	0.665568	0.198268	0.3575
125	0.78039	0.65905	0.195131	0.352717
126	0.760724	0.652138	0.190895	0.343924
127	0.736875	0.638858	0.186549	0.335605
128	0.714474	0.62757	0.181794	0.329403
129	0.693398	0.619015	0.176404	0.322899
130	0.669514	0.607395	0.170493	0.316194
131	0.643986	0.593724	0.164924	0.310517
132	0.616798	0.580559	0.158651	0.302854
133	0.589965	0.565935	0.151995	0.291487
134	0.564355	0.552264	0.144923	0.278336
135	0.535539	0.535406	0.137162	0.265577
136	0.504471	0.515278	0.129168	0.25404
137	0.473383	0.495924	0.121311	0.242192
138	0.44384	0.477172	0.1136	0.231514
139	0.414612	0.456384	0.105064	0.219265
140	0.383896	0.43161	0.0961865	0.20525
141	0.352876	0.406574	0.0874276	0.190633
142	0.32175	0.381208	0.0786076	0.176423
143	0.288537	0.352124	0.0698224	0.162478
144	0.25466	0.320719	0.0613958	0.14784
145	0.219265	0.285381	0.0521597	0.125582
146	0.181198	0.246051	0.0417203	0.0988185
147	0.139495	0.1989	0.0300498	0.0687632
148	0.0940243	0.142178	0.0173945	0.0370045
149	0.0478818	0.0893355	0.00454177	0.0116106

## Sheet: Fig. 4f
	Cell (opposite pole ratio)
	1	2	3	4	5	6	7	8	9	10	11	12	13	14	15	16	17	18	19	20	21	22	23	24	25	26	27	28	29	30	31	32	33	34	35	36	37	38	39	40	41	42	43	44	45	46	47	48	49
Div	0.639627	0.769343	1.00224	0.983043	1.0397	1.06376	0.913327	1.3888	0.930084	0.490768	1.0177	1.53088	0.627356	1.29466	1.09028	0.817468	0.60797	0.797558	0.924199	0.719351	1.05477	0.943318	1.29198	0.595615	1.59109	1.12119	1.10323	1.28196	1.36662	0.219751	0.995435	1.92023	1.053	0.595068	1.19111	1.39934	0.847187	1.09555	0.883282	1.01078	2.83256	0.857086	2.27454	1.7792	1.92614	1.25761	1.00145	0.839132	1.15806
DivRP	0.986407	1.26905	1.11735	1.15472	1.62482	0.824977	1.01147	1.08894	0.889595	0.841577	1.07906	0.98259	1.1277	0.711238	1.33974	1.15908	0.875551	1.29833	1.14149	1.18784	1.00877	1.60435	1.39814	1.37913	1.17674	1.4028	0.623833	0.780299	1.49975	1.061	1.20722	1.1743	1.93213	1.51226	1.04217	0.735588	1.19084	1.29516	1.35847	2.39167	1.18076	1.1282	0.930277	0.863915	0.731271	0.982838	1.24125	0.855405	1.40892
NSSC	1.04965	0.684944	1.04801	1.55281	0.860457	1.17688	1.21218	0.787583	1.15349	1.03547	1.30377	0.991915	1.33326	1.06156	0.91417	1.2867	0.627094	1.45492	1.54132	1.22094	0.88721	0.657381	0.89498	0.922037	0.5706	0.96951	1.02709	2.04584	1.16288	1.33575	1.25221	0.781655	1.30882	0.744714	0.708827	1.0549	0.901216	1.56416	1.40566	1.1172	0.933903	0.680277	1.20896	1.09217	1.04246	1.70822	1.16591	0.677313	1.28361
NSSCP	1.01464	1.64034	0.780179	1.2087	0.982686	0.88763	1.2357	1.82023	1.60276	1.3716	1.24929	2.14505	1.02643	1.51076	1.03333	2.11044	1.29066	1.44877	2.07027	0.932619	2.11644	1.21734	1.26547	2.39893	2.28725	3.05022	2.44244	1.31553	3.52957	1.7803	1.82294	3.30665	1.73941	2.03796	1.15202	1.67816	1.26631	1.81015	3.39047	2.53082	1.89256	1.87931	1.42456	1.86919	1.78426	1.62126	2.72821	2.71216	1.87188
[truncated: 50 more columns]

## Sheet: Fig. 4g
			NSSCP-mean	NSSCP-std	NSSC-mean	NSSC-std
		0	0.20109	0.400781	0.0295577	0.0681859
		1	0.306447	0.492548	0.0454384	0.0830172
		2	0.411805	0.604771	0.0613191	0.100591
		3	0.516821	0.728021	0.0772751	0.11989
		4	0.621367	0.851699	0.0944093	0.142873
		5	0.718036	0.954995	0.112776	0.167728
		6	0.781494	0.989844	0.131911	0.192377
		7	0.83619	1.02708	0.149696	0.210158
		8	0.885749	1.0725	0.167101	0.228319
		9	0.920388	1.05485	0.183488	0.24501
		10	0.950819	1.02554	0.199737	0.262352
		11	0.967163	0.97896	0.215991	0.283119
		12	0.976208	0.927305	0.231834	0.303722
		13	0.980993	0.873445	0.245268	0.315219
		14	0.981758	0.818158	0.258267	0.328277
		15	0.982258	0.772061	0.269032	0.332997
		16	0.987728	0.747777	0.278678	0.337514
		17	0.995605	0.744122	0.288014	0.34289
		18	1	0.747188	0.297641	0.349787
		19	0.998493	0.752096	0.306505	0.354083
		20	0.992159	0.741309	0.314101	0.350324
		21	0.979074	0.723422	0.32165	0.346681
		22	0.96409	0.708205	0.328467	0.34301
		23	0.949797	0.697413	0.334516	0.339549
		24	0.936496	0.686396	0.339801	0.336861
		25	0.923073	0.674616	0.344606	0.330116
		26	0.910939	0.663987	0.348829	0.322936
		27	0.900311	0.654214	0.353402	0.315773
		28	0.892362	0.647137	0.357124	0.308837
		29	0.884095	0.635749	0.360442	0.303041
		30	0.874106	0.615992	0.363428	0.299485
		31	0.860652	0.594978	0.366825	0.300549
		32	0.845687	0.573002	0.370367	0.302562
		33	0.832762	0.553792	0.374667	0.305424
		34	0.823892	0.541032	0.379713	0.30923
		35	0.81754	0.535089	0.385162	0.312725
		36	0.813421	0.530485	0.389683	0.314236
		37	0.809613	0.527401	0.392444	0.313994
		38	0.80527	0.524807	0.394826	0.31223
		39	0.798183	0.518851	0.396321	0.309876
		40	0.788592	0.511121	0.397105	0.307712
		41	0.778159	0.502664	0.39787	0.304845
		42	0.767919	0.495406	0.398454	0.302614
		43	0.762449	0.492418	0.398851	0.301157
		44	0.760056	0.492359	0.399086	0.299374
		45	0.759733	0.496621	0.400216	0.297401
		46	0.758488	0.495688	0.402768	0.295653
		47	0.756148	0.488461	0.405809	0.29563
		48	0.75365	0.482019	0.407737	0.297057
		49	0.75279	0.478262	0.409733	0.300183
		50	0.751895	0.473861	0.411	0.303312
		51	0.750482	0.466303	0.411024	0.306176
		52	0.74872	0.459627	0.411855	0.307908
		53	0.748558	0.454123	0.41345	0.309609
		54	0.750858	0.449777	0.41476	0.310828
		55	0.754684	0.447647	0.415673	0.309783
		56	0.757734	0.446625	0.416078	0.308563
		57	0.760541	0.44459	0.415435	0.306305
		58	0.765168	0.441944	0.415175	0.303852
		59	0.772978	0.442849	0.415434	0.302188
		60	0.780844	0.445403	0.416813	0.303055
		61	0.789483	0.449516	0.418991	0.306833
		62	0.79694	0.453676	0.421806	0.311563
		63	0.80537	0.458464	0.425435	0.316379
		64	0.815849	0.461981	0.429179	0.321305
		65	0.827533	0.46466	0.433889	0.328423
		66	0.841195	0.465299	0.437784	0.332174
		67	0.857374	0.467821	0.441579	0.33405
		68	0.873773	0.472164	0.44491	0.337868
		69	0.887645	0.479403	0.447851	0.34295
		70	0.897775	0.488115	0.450204	0.348447
		71	0.905038	0.500422	0.451224	0.348072
		72	0.9124	0.511329	0.452337	0.347405
		73	0.917685	0.524776	0.453699	0.34716
		74	0.921098	0.539937	0.454076	0.343859
		75	0.921566	0.547827	0.453763	0.341691
		76	0.919089	0.550572	0.452812	0.340935
		77	0.915973	0.558778	0.451675	0.340572
		78	0.910818	0.565237	0.450782	0.338089
		79	0.906005	0.576326	0.450238	0.33587
		80	0.900264	0.584317	0.449177	0.332262
		81	0.895162	0.593854	0.447386	0.330478
		82	0.889966	0.6072	0.444269	0.330817
		83	0.883043	0.617627	0.44046	0.329602
		84	0.872408	0.606742	0.437023	0.325456
		85	0.860663	0.593726	0.43394	0.321226
		86	0.850789	0.582324	0.43214	0.316015
		87	0.841094	0.571959	0.430476	0.311247
		88	0.829606	0.558897	0.429299	0.306551
		89	0.81391	0.53782	0.427916	0.303189
		90	0.797144	0.516076	0.425204	0.299573
		91	0.782316	0.49914	0.422483	0.295981
		92	0.771296	0.490465	0.419665	0.292827
		93	0.761398	0.485008	0.417159	0.290676
		94	0.754535	0.485655	0.415055	0.290128
		95	0.747334	0.488219	0.413605	0.289978
		96	0.739414	0.489153	0.411964	0.290538
		97	0.731753	0.489062	0.410815	0.291153
		98	0.723202	0.488384	0.409629	0.292295
		99	0.715343	0.490064	0.408025	0.293938
		100	0.708458	0.485916	0.406901	0.295315
		101	0.703342	0.479686	0.406014	0.296752
		102	0.699604	0.475784	0.405013	0.298542
		103	0.696179	0.472523	0.403481	0.297829
		104	0.691817	0.467999	0.400726	0.29488
		105	0.68596	0.459426	0.397488	0.292289
		106	0.679947	0.452852	0.394092	0.291447
		107	0.672392	0.445432	0.391808	0.291502
		108	0.667164	0.439727	0.390064	0.291766
		109	0.662311	0.433976	0.388498	0.291854
		110	0.658229	0.427071	0.386933	0.292135
		111	0.654804	0.421421	0.384632	0.291563
		112	0.652117	0.417098	0.382139	0.291116
		113	0.649	0.413971	0.379317	0.291127
		114	0.647377	0.416888	0.377667	0.293399
		115	0.645814	0.419773	0.376808	0.297138
		116	0.644781	0.424599	0.376223	0.301858
		117	0.643891	0.428199	0.374636	0.30738
		118	0.642187	0.426613	0.372873	0.313692
		119	0.639844	0.424138	0.371913	0.321803
		120	0.63557	0.42148	0.370023	0.324703
		121	0.631715	0.420019	0.367307	0.325885
		122	0.63194	0.425398	0.364678	0.32763
		123	0.634245	0.437677	0.361606	0.329797
		124	0.635889	0.451404	0.357591	0.332449
		125	0.636168	0.468242	0.352758	0.333773
		126	0.631841	0.483316	0.345822	0.331308
		127	0.623882	0.486845	0.337562	0.327738
		128	0.616599	0.491762	0.328398	0.324518
		129	0.608801	0.496635	0.318752	0.322127
		130	0.600399	0.502215	0.308492	0.320689
		131	0.59051	0.504679	0.296939	0.31483
		132	0.580289	0.509691	0.283817	0.302175
		133	0.569734	0.517667	0.270335	0.289469
		134	0.557492	0.521928	0.257112	0.277091
		135	0.536784	0.509747	0.243804	0.266543
		136	0.511013	0.501579	0.232421	0.265588
		137	0.485461	0.501486	0.220832	0.268431
		138	0.457784	0.496149	0.20906	0.270239
		139	0.431639	0.489824	0.19698	0.271918
		140	0.401355	0.472122	0.183972	0.269232
		141	0.365714	0.45054	0.168073	0.250136
		142	0.326345	0.425321	0.151911	0.230656
		143	0.283457	0.402289	0.135623	0.211244
		144	0.241389	0.388462	0.118389	0.186922
		145	0.202807	0.365377	0.0996413	0.158289
		146	0.164614	0.327397	0.0797954	0.129071
		147	0.128888	0.29331	0.0624495	0.103594
		148	0.0932418	0.265133	0.045284	0.0795067
		149	0.0575958	0.244931	0.0281185	0.0582704

## Sheet: Fig. 5a
	GFP		DivIVA
X-Value	experimental data	fitting	experimental data	fitting
0.0001	1	1.03221	1	1.09927
0.00011	0.885147	1.02351	1.06346	1.09912
0.00012	1.09308	1.01496	0.979578	1.09896
0.00013	1.65682	1.00655	1.10075	1.0988
0.00014	0.734123	0.998281	1.08328	1.09864
0.00015	1.842	0.990143	1.11517	1.09848
0.00016	1.02905	0.982137	1.16293	1.09833
0.00017	0.495971	0.974257	1.00841	1.09817
0.00018	0.749336	0.966503	1.27326	1.09801
0.00019	1.36813	0.958871	1.2842	1.09785
0.0002	0.818919	0.951357	1.15873	1.09769
0.00022	0.498622	0.936676	1.07579	1.09738
0.00024	1.47188	0.922439	1.18054	1.09706
0.00026	0.739374	0.908625	1.16716	1.09675
0.00028	0.700336	0.895217	1.15224	1.09644
0.0003	0.421137	0.882197	1.13911	1.09612
0.00032	1.11084	0.869548	1.20264	1.09581
0.00034	0.560167	0.857255	1.19242	1.09549
0.00036	0.711735	0.845302	1.12463	1.09518
0.00038	1.02836	0.833677	1.07381	1.09487
0.0004	1.18052	0.822364	1.206	1.09455
0.00044	1.0404	0.800631	1.17781	1.09392
0.00048	0.766772	0.78001	1.13704	1.0933
0.00052	0.256741	0.760418	1.21276	1.09267
0.00056	0.653109	0.74178	1.19062	1.09205
0.0006	0.466279	0.724028	1.04424	1.09143
0.00064	0.599036	0.707101	1.074	1.0908
0.00068	0.787891	0.690941	1.06565	1.09018
0.00072	0.917008	0.675499	1.07368	1.08956
0.00076	0.538557	0.660726	1.06137	1.08894
0.0008	0.694038	0.646582	1.00234	1.08832
0.00088	0.382574	0.620022	1.09402	1.08708
0.00096	0.469247	0.595542	1.11834	1.08584
0.00104	0.436939	0.572908	1.07634	1.08461
0.00112	0.743526	0.551917	1.03128	1.08338
0.0012	0.408065	0.532398	1.0681	1.08216
0.00128	0.48408	0.5142	1.0724	1.08093
0.00136	0.677444	0.497194	1.07268	1.07971
0.00144	0.365386	0.481267	1.06833	1.07849
0.00152	0.362352	0.466319	1.08335	1.07727
0.0016	0.618625	0.452262	1.06134	1.07606
0.00176	0.233364	0.426523	1.1529	1.07364
0.00192	0.167193	0.403527	1.00468	1.07123
0.00208	0.191342	0.382857	1.0808	1.06884
0.00224	0.468931	0.364179	1.05497	1.06645
0.0024	0.234168	0.347217	1.07876	1.06408
0.00256	0.267292	0.331745	1.11485	1.06171
0.00272	0.465186	0.317576	1.10441	1.05935
0.00288	0.266934	0.304551	1.05823	1.05701
0.00304	0.156346	0.292537	1.06194	1.05468
0.0032	0.407529	0.281421	1.03539	1.05235
0.00352	0.361105	0.261509	0.991441	1.04773
0.00384	0.409518	0.244187	1.00239	1.04316
0.00416	0.380559	0.22898	0.996206	1.03862
0.00448	0.287101	0.215524	0.984932	1.03412
0.0048	0.431	0.203533	0.971851	1.02966
0.00512	0.21407	0.19278	0.972458	1.02524
0.00544	0.0270128	0.183083	0.977201	1.02085
0.00576	0.37163	0.174294	1.00185	1.0165
0.00608	0.0409573	0.16629	0.961432	1.01219
0.0064	0.291337	0.158973	0.969581	1.00792
0.00704	0.237594	0.146069	0.945916	0.999474
0.00768	0.228458	0.135053	0.938979	0.99117
0.00832	0.271345	0.125538	0.91694	0.983002
0.00896	0.263436	0.117239	0.924677	0.974967
0.0096	0.0446118	0.109936	0.961059	0.967061
0.01024	0.202824	0.103461	0.916089	0.959281
0.01088	0.245656	0.0976804	0.925106	0.951625
0.01152	0.211909	0.0924886	0.877939	0.944089
0.01216	0.232654	0.0878003	0.85637	0.936671
0.0128	0.251208	0.0835458	0.898768	0.929367
0.01408	0.179978	0.0761184	0.888037	0.915094
0.01536	0.202821	0.0698524	0.870208	0.90125
0.01664	0.143737	0.0644961	0.826398	0.887816
0.01792	0.277459	0.0598654	0.838949	0.874773
0.0192	0.151448	0.055823	0.819125	0.862105
0.02048	0.0965719	0.0522641	0.833613	0.849796
0.02176	0.276005	0.0491071	0.795294	0.837831
0.02304	-0.0052534	0.0462882	0.812688	0.826196
0.02432	0.218434	0.0437561	0.801459	0.814877
0.0256	-0.0173097	0.0414695	0.775742	0.803861
0.02816	0.114139	0.0375037	0.775015	0.782693
0.03072	0.145126	0.0341844	0.717341	0.762603
0.03328	0.110809	0.0313668	0.736226	0.743509
0.03584	0.324481	0.0289463	0.702971	0.725341
0.0384	0.13502	0.0268453	0.693068	0.708031
0.04096	0.136115	0.0250054	0.6706	0.691522
0.04352	-0.0530299	0.0233813	0.67139	0.675758
0.04608	0.144568	0.0219378	0.651273	0.66069
0.04864	0.0815605	0.0206467	0.622844	0.646273
0.0512	0.232837	0.0194856	0.683238	0.632465
0.05632	0.0246187	0.0174833	0.641786	0.606532
0.06144	0.15611	0.0158194	0.617725	0.582621
0.06656	-0.0884007	0.0144165	0.615362	0.560504
0.07168	-0.199253	0.0132188	0.564792	0.539989
0.0768	0.241575	0.0121855	0.556122	0.520905
0.08192	-0.0532548	0.0112856	0.568063	0.503109
0.08704	0.138339	0.0104956	0.51865	0.486475
0.09216	-0.113283	0.009797	0.480586	0.470892
0.09728	0.15257	0.00917534	0.485507	0.456265
0.1024	-0.188325	0.00861894	0.489305	0.442507
0.11264	-0.153632	0.00766588	0.493835	0.417307
0.12288	0.0717262	0.00688079	0.479862	0.394785
0.13312	0.194359	0.00622423	0.422945	0.374537
0.14336	0.214043	0.00566804	0.389524	0.356234
0.1536	-0.159381	0.00519165	0.378803	0.339609
0.16384	-0.0837068	0.00477965	0.33514	0.324442
0.17408	-0.117072	0.00442032	0.350495	0.310549
0.18432	-0.0247209	0.00410457	0.348487	0.297775
0.19456	-0.228352	0.00382525	0.363577	0.285992
0.2048	-0.108558	0.00357666	0.300862	0.275088
0.22528	0.0890765	0.0031542	0.254641	0.255551
0.24576	-0.422575	0.00280963	0.31638	0.238552
0.26624	0.041161	0.00252408	0.28106	0.223627
0.28672	0.329599	0.0022842	0.228328	0.210417
0.3072	-0.00886959	0.00208032	0.169585	0.198645
0.32768	0.0583779	0.00190526	0.214907	0.188087
0.34816	0.0771256	0.0017536	0.169627	0.178565
0.36864	-0.397013	0.00162115	0.109453	0.169934
0.38912	0.0885351	0.00150465	0.0943991	0.162075
0.4096	-0.00425038	0.00140153	0.102706	0.154888
0.45056	-0.180386	0.00122756	0.165882	0.142215
0.49152	-0.0552328	0.00108694	-0.0219214	0.131396
0.53248	-0.302216	0.000971335	0.0579635	0.122053
0.57344	0.0636487	0.000874912	0.133767	0.113903
0.6144	-0.312076	0.000793484	0.0275657	0.106732
0.65536	0.162763	0.000723973	0.145604	0.100375
0.69632	-0.326105	0.000664068	0.0196642	0.0946999
0.73728	-0.289237	0.000612005	0.0230838	0.089604
0.77824	0.178499	0.000566417	0.145135	0.085003
0.8192	-0.279573	0.000526228	0.0496481	0.0808284
0.90112	-0.308258	0.000458791	-0.079438	0.0735425
0.98304	0.0587464	0.000404634	-0.0625895	0.0673983
1.06496	-1.95227	0.000360361	0.127295	0.0621485

[truncated: 20 more sheets: Fig. 5b, Fig. 5c, Fig. 6a, Fig. 6b, Fig. 7a , Fig. 7b, Fig. 7d, Fig S1, Fig S6, Fig S7, Fig S10, Fig S11, Fig S12c, Fig S12d, Fig S12e, Fig S13a, Fig S13b, Fig S14, Fig S15b, Fig S15c]
